# Supplementary material for: Deciphering Müller cell heterogeneity signatures in diabetic retinopathy across species: an integrative single-cell analysis
Source: Eur J Med Res. 2024 May 3;29:265. doi: 10.1186/s40001-024-01847-y (PMC11067085; doi:10.1186/s40001-024-01847-y)
Supplement: Supplementary file 3 — Additional file 3: Table S1. Enrichment Analysis Results. [file 40001_2024_1847_MOESM3_ESM.xlsx]

## Sheet: DAVID
Category	Term	Count	%	PValue	Genes	List Total	Pop Hits	Pop Total	Fold Enrichment	Bonferroni	Benjamini	FDR
GOTERM_CC_DIRECT	GO:0016020~membrane	349	55.4849	8.71547e-24	CNTFR, SPARC, VIPR2, KDELR1, TRIL, PLEKHB1, RRH, MLC1, AQP4, ENO1, TXNDC15, ACTB, FGFRL1, EDNRB, ALCAM, SCP2, ARL6IP5, KDR, DAG1, PLCE1, AKT1, THSD7A, GLUL, EPHB1, EPHA5, EPHA4, ARSA, ATP6V0E1, ENTPD2, FBXO2, OMG, UNC5C, MMD2, ACSL3, TRHR, FNDC5, POR, ADGRB2, CLDN9, FEZ1, MXRA8, ORAI1, MGARP, KDELR3, CTXN3, PLPP3, NGEF, GPM6A, TTYH3, RPN2, MAGED1, TEX264, TTYH1, MGST3, RPN1, MGST1, ABCB9, PTTG1IP…	613	7861	21095	1.5278	4.9591e-21	4.9591e-21	4.47104e-21
GOTERM_MF_DIRECT	GO:0005515~protein binding	271	43.0843	1.43751e-19	CNTFR, SPON1, SPARC, PLEKHB1, MLC1, AQP4, ENO1, ACTB, SMC2, SOX2, EDNRB, ALCAM, SCP2, ARL6IP5, KDR, DAG1, PLCE1, AKT1, SOX8, SOX9, B2M, GLUL, EPHB1, TNS3, CDK5RAP2, EPHA5, EPHA4, GSTK1, ENTPD2, FBXO2, UNC5C, CARHSP1, ADGRB2, FEZ1, ORAI1, MGARP, NGEF, GPLD1, RPN2, MAGED1, RPN1, PRDX4, PRDX1, MYO6, SERPINH1, PIP5K1B, APOE, SNX5, ABCA1, NGFR, GSTM2, XRCC6, GSTM1, CADM1, IGF2, RAB27B, GRIN2C, PRDX6, …	585	5394	18600	1.59741	1.47919e-16	1.47919e-16	1.45044e-16
GOTERM_CC_DIRECT	GO:0005783~endoplasmic reticulum	116	18.442	7.09983e-19	SLC27A1, KDELR1, MLC1, PLOD2, CLU, SCP2, ARL6IP5, KDR, SLC39A7, GLUL, EPHB1, PDIA3, EPHA4, ARSA, SCARA3, ABCA8A, FBXO2, DIO1, SHISA5, CNPY2, ACSL3, PDIA6, RAB32, FNDC5, OLFM1, POR, SMO, STIM1, SELENOS, KDELR3, PLPP3, PPIB, LRPAP1, RTN3, GRIA2, FKBP2, NOTCH1, TMED10, RPN2, TEX264, MGST3, RPN1, MGST1, ITPR1, HACD2, PLD3, RTN4, SDCBP, PRDX4, RDH10, AGMO, SERPINH1, SARAF, APOE, HHATL, VCAM1, CAV2, CA…	613	1666	21095	2.39608	4.0398e-16	2.0199e-16	1.82111e-16
GOTERM_CC_DIRECT	GO:0005886~plasma membrane	270	42.9253	6.45501e-15	CNTFR, VIPR2, CPNE5, GLDC, RRH, MLC1, AQP4, ENO1, TXNDC15, ACTB, FGFRL1, PREX2, EDNRB, ALCAM, ARL6IP5, KDR, DAG1, PLCE1, AKT1, THSD7A, B2M, GLUL, EPHB1, EPHA5, EPHA4, ARSA, ENTPD2, OMG, UNC5C, ACSL3, TRHR, FNDC5, ADGRB2, CLDN9, FEZ1, MXRA8, ORAI1, SUCLG2, PLPP3, LRPAP1, GPM6A, TTYH3, MAGED1, TTYH1, PTTG1IP, GNG10, S100A16, TSPAN6, MYO6, PENK, S100A13, PIP5K1B, APOE, TSPAN3, SNX5, TRPM3, GPM6B, AB…	613	6199	21095	1.49886	3.66396e-12	1.2243e-12	1.10381e-12
GOTERM_CC_DIRECT	GO:0005576~extracellular region	110	17.4881	6.94719e-13	SPON1, COL16A1, SPARC, PROS1, AQP4, CXCL14, CLU, EFEMP2, EFEMP1, FGF9, FTH1, DAG1, KDR, NRCAM, THSD7A, CAR6, B2M, PDIA3, POSTN, DKK3, FNDC5, OLFM1, OLFM2, SCG3, S100A4, GPLD1, NOTCH2, NOTCH1, LTBP4, HTRA1, LTBP3, LTBP1, ENHO, SDCBP, ADGRG1, DPP7, PENK, PSAP, S100A13, IGFBP7, APOE, IL11RA1, TGFB2, GSTM1, PTCH1, RARRES2, TNFSF13, IGF2, CP, TF, TMEM98, PRXL2A, COL9A1, COL9A2, PAM, ITM2B, COL18A1, HS…	613	1857	21095	2.03845	3.95265e-10	9.88237e-11	8.90977e-11
GOTERM_CC_DIRECT	GO:0005794~Golgi apparatus	93	14.7854	1.15099e-12	RAB3B, KDELR1, GDI2, GOLIM4, ECE1, DBI, CXCL14, FGFRL1, LAPTM4A, DACH1, CTSL, KDR, PLCE1, PMEPA1, QSOX1, SLC39A7, TMED7, NEO1, B2M, RGS6, CDK5RAP2, PDGFRB, EPHA4, SREBF1, SCARA3, POSTN, S100A1, PLA2G4A, CYBA, WIPI1, MMD2, ACSL3, MMEL1, CAMKMT, RAB32, GAL, SMO, TMBIM4, FEZ1, KDELR3, S100A3, MAPRE1, ERGIC3, PLPP3, DIPK2A, CRYAB, CD44, SLC29A3, B4GALT5, RTN3, LRPAP1, NLGN1, NOTCH1, TMED10, LRP1, ATP…	613	1459	21095	2.19355	6.54901e-10	1.30983e-10	1.18092e-10
GOTERM_CC_DIRECT	GO:0009986~cell surface	61	9.69793	1.30068e-11	ITGB1, HSP90AB1, SPARC, ECE1, SLC7A11, ENO1, SLC6A1, CLU, CDH2, KDR, TIMP2, NEO1, CTSB, PDGFRB, PDIA3, EPHA4, GPR37, ENTPD2, UNC5C, F3, CKAP4, TRHR, RGMA, ADORA2B, MXRA8, VAMP1, CRYAB, EGFL8, CD44, NOTCH2, GRIA2, LRPAP1, CD63, NLGN1, NOTCH1, HM13, SLC1A3, SLC3A2, PTN, DPP6, ADGRG6, NCAM1, APOE, CACNG4, ASIC1, JAM3, ABCA1, NGFR, TGFB2, VCAM1, CAV2, CAV1, FZD9, MSN, HSPA2, SULF1, VEGFA, TF, PMP22, …	613	794	21095	2.6438	7.40088e-09	1.23348e-09	1.11208e-09
GOTERM_CC_DIRECT	GO:0043209~myelin sheath	28	4.45151	1.52715e-11	WDR1, GDI2, ATP1A2, ATP1A1, ENO1, ACTB, RTN4, TUBA1A, PRDX1, NCAM1, PHGDH, CKB, GLUL, GPM6B, PDIA3, CAR2, GSTM1, OMG, MSN, HSPA2, ASS1, GNB2, CANX, CNTN1, CALM1, SLC25A4, CRYAB, SERINC5	613	194	21095	4.96678	8.68946e-09	1.24135e-09	1.11918e-09
GOTERM_CC_DIRECT	GO:0005789~endoplasmic reticulum membrane	69	10.9698	3.91406e-11	MOXD1, RNF13, KDELR1, MOGAT1, PLOD2, MAGT1, PIGX, PTMS, SDR16C5, SPTLC1, SCD2, ARL6IP5, SLC39A7, TMED7, VKORC1, SREBF1, SCARA3, GPR37, DST, DIO1, SHISA5, ACSL3, CKAP4, POR, LMBRD1, STIM1, ASPH, SELENOS, CANX, KDELR3, ERGIC3, PLPP3, RTN3, GRIA2, FKBP2, NOTCH1, TMED10, RPN2, TEX264, MGST3, HM13, RPN1, KCNA2, MGST1, ITPR1, ABCB9, GRAMD4, HACD2, RTN4, PLD3, SDCBP, LMAN1, RDH10, AGMO, EMC3, SARAF, HHA…	613	991	21095	2.39604	2.2271e-08	2.78388e-09	2.50989e-09
GOTERM_CC_DIRECT	GO:0016323~basolateral plasma membrane	33	5.24642	6.08164e-11	DDR1, HSP90AB1, LRP1, CD81, SLC41A1, SLC1A3, MLC1, SLC3A2, AQP4, ATP1A1, SAT1, CDH2, HEPH, PDPN, DAG1, CAR14, SLC38A3, SLC12A2, ABCA1, SLC14A1, CAR2, SLC16A1, CADM1, ABCA8A, CAV1, MSN, ATP1B3, TSHR, SLC7A8, ORAI1, SLC26A7, PLPP3, CD44	613	284	21095	3.99866	3.46046e-08	3.84495e-09	3.46654e-09
GOTERM_CC_DIRECT	GO:0043005~neuron projection	50	7.94913	7.24109e-11	PCSK1, CPNE5, CTNND2, ABAT, ENO1, SLC6A1, CLU, PTPRF, CDH2, CTSL, KIF5B, KDR, TIMP2, NRCAM, GLUL, EPHB1, RGS6, EPHA5, EPHA4, SLC30A3, S100A1, NGB, UNC5C, RHOC, SORCS2, RGMA, VAMP1, S100A4, MET, GPM6A, RTN3, GRIA2, KCNA2, SLC1A3, ATP1A2, RTN4, GNA12, NCAM1, PDLIM4, SLC12A2, MPST, GABBR1, CADM1, ASS1, GLRB, SYT11, RAB13, VIM, CALM1, PAM	613	599	21095	2.87251	4.12018e-08	4.12018e-09	3.71468e-09
GOTERM_BP_DIRECT	GO:0007275~multicellular organism development	73	11.6057	1.68286e-10	SEMA5A, DDR1, CNTF, FLT1, LDB1, CTNND2, PLEKHB1, FHL1, NRARP, RORB, CELSR2, CHRDL1, SOX2, SIX6, DACH1, CSRP2, CDH2, FGF9, MDK, CHL1, HEY2, SIX3, DNER, KDR, AKT1, EPHA5, PDGFRB, EPHA4, TLE3, EGFL6, METRN, PAX6, UNC5C, CIT, DKK3, OLFM1, LMBRD1, SMO, CDH11, DNASE2, PLPP3, MET, NGEF, NOTCH2, ZFP423, NOTCH1, LRP1, SEMA3E, NDRG2, FSTL1, NKD1, ZFP36L1, EFNB2, ADGRG1, ARVCF, FRZB, PDPN, PAK3, NGFR, SEMA4…	595	1099	20119	2.24603	6.42515e-07	6.42347e-07	6.29221e-07
GOTERM_CC_DIRECT	GO:0005604~basement membrane	21	3.33863	2.58227e-10	ITGB1, COL18A1, TGFB2, EGFL6, ENTPD2, SPARC, LAMB2, PTN, VEGFA, EFEMP2, TF, EFEMP1, COL2A1, FGF9, ADAMTS1, TIMP2, COL9A1, DAG1, TIMP3, COL4A5	613	120	21095	6.02223	1.46931e-07	1.33574e-08	1.20428e-08
GOTERM_MF_DIRECT	GO:0042802~identical protein binding	113	17.965	7.04307e-10	SLC27A1, ECI1, MLC1, AQP4, ABAT, ENO1, SAT1, ACTB, FGFRL1, ALCAM, CDH2, SCP2, KIF5B, FTH1, KDR, AKT1, HADH, GLUL, B2M, CDK5RAP2, GAMT, PDIA3, EPHA4, ENTPD2, S100A1, OMG, ACYP2, TRHR, STIM1, IFI27, CLDN9, SUB1, ORAI1, S100A4, ALDH7A1, GRIA2, NOTCH1, MAGED1, MGST3, MGST1, ITPR1, HTRA1, SDSL, SDCBP, PRDX4, S100A16, PRDX1, MYO6, CASKIN1, PSAP, PACSIN3, APOE, MPST, NGFR, GSTM2, TGFB2, GSTM1, CAV1, PRD…	585	2004	18600	1.79282	7.24732e-07	3.62366e-07	3.55323e-07
GOTERM_BP_DIRECT	GO:0007155~cell adhesion	49	7.79014	7.73036e-10	ITGB1, COL18A1, SPON1, NLGN1, COL16A1, MEGF10, TNFAIP6, LDB1, TTYH1, CTNND2, PBXIP1, CELSR2, PTPRF, EFNB2, ADGRG1, ARVCF, ALCAM, CDH2, CHL1, PDPN, CLDN23, NRCAM, NCAM1, HES1, IGFBP7, NEO1, EPHB1, JAM3, EPHA4, CD164, POSTN, EGFL6, VCAM1, CADM1, DST, LAMB2, OMG, LSAMP, SULF1, CLDN9, CDH11, CNTN1, MXRA8, PMP22, CD9, MFGE8, PLPP3, CD44	595	611	20119	2.71172	2.95145e-06	1.47534e-06	1.44519e-06
GOTERM_CC_DIRECT	GO:0043025~neuronal cell body	50	7.94913	1.44192e-09	PCSK1, CNTF, HSP90AB1, CPNE5, SLC6A1, PTPRF, AKAP12, ALCAM, DNER, KDR, TIMP2, NEO1, EPHA5, CYBA, UNC5C, CIT, OLFM1, GAL, SMO, FEZ1, CANX, MET, GPM6A, GRIA2, LRP1, ITPR1, SLC1A3, ATP1A2, SLC3A2, LTBP1, RAP1GAP, RTN4, CNN3, DPP6, PTPRZ1, MYO6, PENK, GNA12, NCAM1, CKB, APOE, SLC12A2, TGFB2, GABBR1, DAB2IP, S100B, ASS1, PPP1R1B, BMPR1B, PAM	613	654	21095	2.63094	8.20449e-07	6.83708e-08	6.16419e-08
GOTERM_MF_DIRECT	GO:0005201~extracellular matrix structural constituent	21	3.33863	1.79923e-09	COL18A1, SCARA3, POSTN, SPON1, SPARC, COL16A1, PCOLCE2, LAMB2, COL11A2, LTBP4, PRELP, LTBP1, EFEMP1, COL2A1, MFAP2, COL9A1, COL4A5, IGFBP7, COL9A2, MFGE8	585	124	18600	5.38462	1.85141e-06	6.17137e-07	6.05142e-07
GOTERM_CC_DIRECT	GO:0045121~membrane raft	33	5.24642	2.04258e-09	ITGB1, ITPR1, MLC1, ATP1A1, ENO1, ACTB, GNAI2, SDCBP, ADGRG1, EDNRB, TUBA1A, PDPN, LAMP2, EFHD2, DAG1, KDR, SERPINH1, EPHB1, GPM6B, ABCA1, NGFR, GABBR1, CAV2, CAV1, RFTN1, SULF1, TSHR, NEDD4, CNTN1, ORAI1, PLPP3, SLC25A4, CD44	613	326	21095	3.4835	1.16223e-06	8.94024e-08	8.06035e-08
GOTERM_CC_DIRECT	GO:0042470~melanosome	18	2.86169	4.16686e-09	PDIA3, ITGB1, CD63, TMED10, HSP90AB1, RPN1, SLC3A2, RAB27B, ATP1B3, ATP1A1, PDIA6, RAB32, SDCBP, MMP14, CANX, APOE, PPIB, CTSB	613	100	21095	6.19429	2.37094e-06	1.69353e-07	1.52686e-07
GOTERM_CC_DIRECT	GO:0005764~lysosome	40	6.3593	5.7155e-09	CD63, RNF13, PON2, MLC1, SLC3A2, ABCB9, LIPA, PLD3, DPP7, CTSL, KIF5B, LAMP2, PSAP, CTSH, AGA, CTSF, APOE, CTBS, CTSB, PDGFRB, CD164, ARSA, SLC30A3, ABCA5, FUCA1, GAA, GLMP, MT1, PRDX6, ASS1, TPCN1, TMEM59, LMBRD1, MARCKS, SYT11, NPC2, DNASE2, CRYAB, SLC29A3, ITM2C	613	474	21095	2.90403	3.25211e-06	2.16808e-07	1.9547e-07
GOTERM_CC_DIRECT	GO:0031012~extracellular matrix	30	4.76948	8.33682e-09	NOTCH2, COL18A1, SPON1, SPARC, COL16A1, TRIL, COL11A2, LTBP4, HSD17B12, LTBP3, PTN, LTBP1, EFEMP2, PTPRZ1, ADAMTS1, TIMP2, TIMP3, APOE, SCARA3, POSTN, TGFB2, EGFL6, LAMB2, RARRES2, MMP14, COL2A1, COL9A1, COL4A5, COL9A2, GPLD1	613	291	21095	3.5477	4.74364e-06	2.96478e-07	2.67299e-07
GOTERM_BP_DIRECT	GO:0006629~lipid metabolic process	52	8.26709	1.01343e-08	PECR, SLC27A1, ACAA2, MOGAT1, ECI1, AKR1B1, LIPA, SPTLC1, SCP2, ACADL, SCD2, PLCE1, HADH, SREBF1, ARSA, BCKDHB, PLA2G4A, ACSL3, PTGR1, NPC2, PLPP3, MGLL, GPLD1, B4GALT5, ABHD4, MGST3, GDPD2, HSD17B12, SDSL, HSD17B10, HACD2, UGCG, RIDA, RDH10, AGMO, PSAP, ST3GAL5, PIP5K1B, APOE, GSTM2, GSTM1, SLC16A1, FUCA1, MBOAT2, AIG1, PRDX6, DHRS3, LPCAT3, THRSP, LRP10, PAM, SERINC5	595	726	20119	2.4219	3.86921e-05	1.28942e-05	1.26307e-05
GOTERM_CC_DIRECT	GO:0005615~extracellular space	102	16.2162	1.91384e-08	CNTF, COL16A1, SPARC, TRIL, PROS1, CXCL14, CLU, EFEMP2, EFEMP1, FGF9, FCGRT, LAMP2, DAG1, CAR6, B2M, PDIA3, ARSA, SCARA3, POSTN, PDIA6, DKK3, OLFM1, OLFM2, COL4A5, GPLD1, PRDX4, S100A16, PSAP, SERPINH1, S100A13, IGFBP7, APOE, TGFB2, VCAM1, RARRES2, TNFSF13, IGF2, CP, MT3, TF, TMEM98, COL9A1, COL9A2, PAM, ITM2B, COL18A1, PCSK1, MOXD1, FLT1, TNFAIP6, AKR1B1, DBI, PRSS23, C1QTNF3, CTSL, C1QTNF5, TIM…	613	1995	21095	1.75945	1.08897e-05	6.40575e-07	5.77531e-07
GOTERM_BP_DIRECT	GO:0007399~nervous system development	38	6.04134	1.99868e-08	SEMA5A, GPM6A, CNTF, NLGN1, ZFP423, LDB1, SEMA3E, NDRG2, CHRDL1, PTPRF, RTN4, EFNB2, ADGRG1, CHL1, AKT1, NEO1, EPHB1, EPHA5, NGFR, EPHA4, SEMA4A, METRN, NR2F1, MERTK, DCLK1, VEGFA, CIT, OLFM1, TUBB2B, GAL, GLRB, LHX2, NEDD4, CNTN1, TCF4, TOX, MET, NGEF	595	448	20119	2.8681	7.63066e-05	1.90724e-05	1.86826e-05
GOTERM_CC_DIRECT	GO:0005768~endosome	51	8.10811	2.65387e-08	RAB3B, ITGB1, CDKN1B, FLT1, RNF13, GOLIM4, MLC1, AQP4, ECE1, PTPRF, FCGRT, LAMP2, KDR, PMEPA1, EPHB1, EPHA4, ARSA, SLC30A3, CYBA, WIPI1, SORCS2, SLC29A3, LRPAP1, CD63, LRP1, ATP1A2, ATP1A1, PLD3, S1PR1, PACSIN3, APOE, PAK3, PDLIM4, SNX5, ABCA1, CD164, TGFB2, YIPF1, ABCA5, CAV1, RFTN1, RAB27B, TPCN1, TM9SF2, TMEM59, TF, SYT11, RAB13, SLC26A7, KCNK1, ITM2B	613	738	21095	2.37812	1.51004e-05	8.38917e-07	7.56352e-07
GOTERM_CC_DIRECT	GO:0043231~intracellular membrane-bounded organelle	70	11.1288	1.02365e-07	PECR, SLC27A1, CDKN1B, SPARC, ABCD3, RNF13, ECI2, SLC7A11, ATRAID, CLU, LIPA, PTPRF, SCP2, CTSL, LAMP2, SCD2, DAG1, PMEPA1, CTSH, QSOX1, CTSF, GLUL, TEAD2, PDGFRB, VKORC1, SREBF1, ABCA8A, GAA, FBXO2, PLA2G4A, ACSL3, SORCS2, POR, LMBRD1, SMO, CLDN9, PPIB, GPLD1, SLC29A3, CD63, PHLPP1, TMED10, MGST3, PON2, ITPR1, ABCB9, LMAN1, DPP7, RDH10, MYO6, PSAP, S1PR1, SNX5, ABCA1, IL33, CYB5A, GABBR1, SLC16A…	613	1227	21095	1.96324	5.8244e-05	3.06556e-06	2.76385e-06
GOTERM_CC_DIRECT	GO:0048471~perinuclear region of cytoplasm	53	8.42607	1.29175e-07	RAB3B, ITGB1, PCSK1, HSP90AB1, AKR1B1, MLC1, ECE1, ATRAID, CLU, HEPH, KIF5B, LAMP2, CLIC1, CDK5RAP2, CTSB, EPHA5, DST, PLA2G4A, MMD2, ACSL3, CKAP4, S100A4, PPIB, LRP1, ITPR1, PTN, NDRG2, LTBP1, S100A16, MYO6, S100A13, RHPN2, PDLIM4, SNX5, ABCA1, HHATL, CAV2, PTCH1, CAV1, FZD9, MSN, S100B, MT3, PRDX6, TF, SYT11, NEDD4, GNB2, FAT1, PMP22, VIM, PAM, ITM2C	613	823	21095	2.21613	7.34979e-05	3.67503e-06	3.31334e-06
GOTERM_MF_DIRECT	GO:0016491~oxidoreductase activity	46	7.3132	2.0347e-07	MOXD1, PECR, GLDC, MGST3, AKR1B1, SELENOF, PLOD2, HSD17B12, HSD17B10, SDR16C5, PRDX4, ACADL, HEPH, RDH10, AGMO, PRDX1, FTH1, SCD2, QSOX1, PHGDH, HADH, CRYM, VAT1L, VKORC1, GSTK1, TYW5, BCKDHB, DIO1, IDH2, GPX8, CYBA, PTGR1, CP, PRDX6, DHRS3, GLUD1, DHRS7, POR, ALDH5A1, P4HA1, ASPH, ADI1, PIR, ALDH7A1, PAM, ALDH9A1	585	624	18600	2.34385	0.000209348	5.23425e-05	5.13252e-05
GOTERM_BP_DIRECT	GO:0030154~cell differentiation	65	10.3339	2.29176e-07	SEMA5A, CNTF, FLT1, LDB1, CPNE5, FHL1, ATRAID, CHRDL1, ETS2, HSPB11, SOX2, CSRP2, FGF9, MDK, CHL1, DNER, KDR, SOX8, THSD7A, SOX9, TLE3, EGFL6, ZFP219, METRN, PAX6, CIT, MXRA8, NGEF, NOTCH2, ZFP423, NOTCH1, DAPL1, USH1C, PBXIP1, SEMA3E, NDRG2, FSTL1, NKD1, EFNB2, UGCG, ADGRG1, FRZB, GNA12, JAM3, NGFR, TCF7L2, SEMA4A, CADM1, YIPF3, CAV2, TMEM176B, CAV1, RARRES2, NR2F1, HSPA2, HOPX, DCLK1, VEGFA, ID…	595	1110	20119	1.98007	0.000874611	0.000174953	0.000171378
GOTERM_CC_DIRECT	GO:0043197~dendritic spine	23	3.6566	2.84158e-07	ITGB1, NGFR, EPHA4, GRIA2, GPM6A, NLGN1, GABBR1, FBXO2, SLC1A3, ATP1A2, ESPN, SORCS2, MT3, CNN3, PPP1R2, MARCKS, PTPRZ1, SYT11, NEDD4, CANX, PDLIM4, CRYAB, ASIC1	613	213	21095	3.71593	0.000161673	7.69933e-06	6.94157e-06
GOTERM_CC_DIRECT	GO:0045202~synapse	60	9.53895	3.78851e-07	ITGB1, SPARC, GDI2, SLC6A1, ESPN, CLU, ACTB, TUBA1A, CDH2, DAG1, NRCAM, SNTA1, CDK5RAP2, EPHA4, GPR37, SLC30A3, ADAM11, UNC5C, SORCS2, OLFM1, CACNB3, OLFM2, ADORA2B, EEF1D, CDH11, CANX, VAMP1, CRYAB, MGLL, GPM6A, RTN3, GRIA2, NLGN1, TTYH1, KCNA2, USH1C, ITPR1, SLC1A3, ATP1A2, SLC3A2, GNAI2, SDCBP, PTPRZ1, MYO6, APOE, PDLIM4, ASIC1, MPST, NGFR, GABBR1, SLC16A1, CADM1, LAMB2, CAV2, GRIN2C, PTPRD, M…	613	1021	21095	2.0223	0.000215543	9.79846e-06	8.83411e-06
GOTERM_BP_DIRECT	GO:0008284~positive regulation of cell proliferation	44	6.99523	4.4663e-07	NOTCH2, ITGB1, CNTFR, COL18A1, CNTF, NOTCH1, CDKN1B, CD81, CRIP2, PTN, CLU, ACTB, GNAI2, EFNB2, SDCBP, CCND3, EFEMP1, EDNRB, FGF9, KDR, S100A13, S1PR1, AKT1, CTSH, HES1, SOX9, TNS3, IL11RA1, PDGFRB, EPHA4, MARCKSL1, TGFB2, TNFSF13, IGF2, PLA2G4A, S100B, TSHR, AGT, VEGFA, SMO, ADORA2B, BAMBI, ID2, ID4	595	637	20119	2.33562	0.00170378	0.000284131	0.000278325
GOTERM_CC_DIRECT	GO:0005737~cytoplasm	277	44.0382	5.33021e-07	CNTF, SPARC, PLEKHB1, MLC1, AQP4, ENO1, ACTB, NUDT4, NAA80, SMC2, GCSH, SOX2, SCP2, FTH1, ARL6IP5, KDR, DAG1, PLCE1, AKT1, SOX8, GLUL, EPHB1, CDK5RAP2, GAMT, EPHA4, ARSA, FBXO2, CARHSP1, FEZ1, RBP1, MXRA8, PADI2, LAP3, ALDH7A1, NGEF, GPLD1, LRPAP1, MAGED1, TEX264, AKR1C19, PTTG1IP, PRDX4, SEC14L1, S100A16, PRDX1, RDH10, MYO6, SERPINH1, S100A13, PIP5K1B, APOE, SNX5, CDK17, NGFR, GSTM2, XRCC6, GSTM…	613	7504	21095	1.2703	0.000303243	1.31865e-05	1.18887e-05
GOTERM_CC_DIRECT	GO:0098978~glutamatergic synapse	44	6.99523	6.37274e-07	ITGB1, RTN3, GRIA2, GPM6A, NLGN1, SPARC, CTNND2, KCNA2, NDRG2, ACTB, RTN4, CNN3, EFNB2, SLITRK2, CDH2, PTPRZ1, MYO6, DAG1, AKT1, NRCAM, NCAM1, APOE, PAK3, EPHB1, CACNG4, EPHA4, GABBR1, SLC30A3, CADM1, FBXO2, FZD9, GRIN2C, PTPRD, OLFM1, MARCKS, OLFM2, ADORA2B, EEF1D, NEDD4, CDH11, PPP1R1B, CANX, VAMP1, NGEF	613	656	21095	2.30817	0.000362543	1.51087e-05	1.36217e-05
GOTERM_BP_DIRECT	GO:0016477~cell migration	28	4.45151	8.67895e-07	ITGB1, CD63, FLT1, PBXIP1, RND2, PTPRF, ADGRG1, CDH2, MDK, PDPN, KDR, S1PR1, HES1, TNS3, JAM3, PDGFRB, TGFB2, LAMB2, MERTK, RHOC, VEGFA, MMP14, BAMBI, FAT1, MAPRE1, MET, CD44	595	316	20119	2.99613	0.00330814	0.000450385	0.000441182
GOTERM_BP_DIRECT	GO:0007411~axon guidance	21	3.33863	9.43957e-07	SEMA5A, EPHA5, NGFR, EPHA4, SEMA4A, TGFB2, NOTCH1, LAMB2, PAX6, UNC5C, SEMA3E, EFNB2, ALCAM, LHX2, CHL1, KIF5B, CNTN1, DAG1, NRCAM, EPHB1, NEO1	595	190	20119	3.73728	0.00359754	0.000450385	0.000441182
GOTERM_CC_DIRECT	GO:0098685~Schaffer collateral - CA1 synapse	18	2.86169	1.09744e-06	ITGB1, EPHA4, GRIA2, GABBR1, CADM1, ITPR1, PTN, ACTB, PTPRD, AKAP12, EFNB2, TUBB2B, SYT11, ADORA2B, PTPRA, MYO6, CDH11, NCAM1	613	145	21095	4.27192	0.000624249	2.49778e-05	2.25195e-05
KEGG_PATHWAY	mmu05418:Fluid shear stress and atherosclerosis	20	3.17965	1.72679e-06	GSTM2, GSTM1, VCAM1, HSP90AB1, CAV2, CAV1, MGST3, GSTT3, MGST1, CYBA, ACTB, ASS1, VEGFA, GSTA4, CTSL, GSTA1, KDR, AKT1, BMPR1B, CALM1	333	147	9011	3.68164	0.000516177	0.000518037	0.000474867
GOTERM_CC_DIRECT	GO:0005912~adherens junction	19	3.02067	2.00349e-06	EPHA5, ITGB1, CRB1, EPHA4, NOTCH1, CTNND2, MSN, ACTB, VEGFA, EFNB2, TMEM47, SDCBP, ARVCF, PDLIM3, CDH2, CDC42EP4, CDH11, DAG1, PDLIM4	613	168	21095	3.89192	0.00113934	4.38456e-05	3.95304e-05
GOTERM_BP_DIRECT	GO:0010977~negative regulation of neuron projection development	14	2.22576	2.04414e-06	NGFR, EPHA4, LRP1, NR2F1, RTN4, RGMA, EFNB2, EFEMP1, PMP22, HES1, APOE, VIM, B2M, ITM2C	595	89	20119	5.31897	0.00777416	0.000807314	0.000790817
GOTERM_BP_DIRECT	GO:0008283~cell proliferation	29	4.61049	2.11505e-06	DDR1, NOTCH2, ITGB1, NOTCH1, LRP1, LIPA, GNAI2, ZFP36L1, DACH1, FGF9, PRDX1, PDPN, S1PR1, HES1, SOX9, TNS3, GLUL, IL11RA1, MARCKSL1, CAV2, CAV1, PAX6, AGT, VEGFA, SMO, ASPH, NFIB, ID4, CD9	595	351	20119	2.7937	0.00804275	0.000807314	0.000790817
GOTERM_BP_DIRECT	GO:0010976~positive regulation of neuron projection development	20	3.17965	2.34739e-06	DDR1, ITGB1, NGFR, NLGN1, LRP1, DAB2IP, ITPR1, PTN, AGT, RGMA, MARCKS, PTPRZ1, ADAMTS1, MDK, FEZ1, CNTN1, PLXNB2, APOE, TOX, MET	595	184	20119	3.67537	0.00892231	0.000814545	0.0007979
GOTERM_MF_DIRECT	GO:0005509~calcium ion binding	48	7.63116	2.87859e-06	NOTCH2, CRB1, NOTCH1, SPARC, LRP1, TNFAIP6, TTYH1, FKBP14, PROS1, LTBP4, ITPR1, LTBP3, FSTL1, LTBP1, CELSR2, NKD1, EFEMP2, EFEMP1, CDH2, S100A16, DNER, EFHD2, DAG1, S100A13, EFHD1, ARSA, EGFL6, DST, S100A1, SYT15, PLA2G4A, SULF1, S100B, AIF1L, RCN2, STIM1, ASPH, SYT11, CDH11, CANX, FAT1, PADI2, NUCB1, S100A4, S100A3, CALM1, EGFL8, PAM	585	732	18600	2.08491	0.00295769	0.000592414	0.000580899
GOTERM_CC_DIRECT	GO:0016324~apical plasma membrane	33	5.24642	3.79721e-06	CNTFR, CRB1, NOTCH1, HSP90AB1, CD81, MLC1, SLC3A2, ATP1A1, CDH2, CTSL, PDPN, C1QTNF5, CAR14, SLC38A3, CTSB, SLC12A2, PDGFRB, PDIA3, SLC16A1, VCAM1, CAV1, MSN, CYBA, RAB27B, ATP1B3, CACNB3, TF, SLC7A8, FXYD1, FAT1, CD9, KCNK1, CD44	613	453	21095	2.50689	0.00215828	8.00226e-05	7.21469e-05
GOTERM_BP_DIRECT	GO:0008360~regulation of cell shape	18	2.86169	3.81873e-06	SEMA4A, WDR1, MSN, SEMA3E, PTN, S100B, RHOC, RND2, VEGFA, BAMBI, CDC42EP4, PDPN, GNA12, S100A13, KDR, PLXNB2, CDC42EP1, PLEKHO1	595	156	20119	3.90155	0.0144741	0.00121467	0.00118985
GOTERM_BP_DIRECT	GO:0043524~negative regulation of neuron apoptotic process	20	3.17965	4.41297e-06	CNTFR, NGFR, CNTF, HSP90AB1, LRP1, GBE1, FZD9, SEMA3E, MT1, MT3, AGT, VEGFA, TOX3, SMO, PTPRZ1, TMBIM4, CHL1, MDK, KDR, APOE	595	192	20119	3.52223	0.0167076	0.00129572	0.00126924
GOTERM_CC_DIRECT	GO:0030426~growth cone	20	3.17965	4.67887e-06	NGFR, GRIA2, UNC5C, ENO1, NDRG2, CLU, PTPRF, DCLK1, PPP1R2, MARCKS, STIM1, PTPRZ1, BASP1, FEZ1, TIMP2, ORAI1, NCAM1, CALM1, NEO1, NGEF	613	196	21095	3.5115	0.00265874	9.50813e-05	8.57236e-05
GOTERM_BP_DIRECT	GO:0045665~negative regulation of neuron differentiation	13	2.06677	4.94061e-06	ITGB1, NOTCH1, CAV1, PAX6, RTN4, RAP1GAP, CIT, SOX2, ID2, SIX3, ID4, HES1, CDK5RAP2	595	82	20119	5.36067	0.0186865	0.00131511	0.00128824
GOTERM_BP_DIRECT	GO:0030335~positive regulation of cell migration	24	3.81558	5.16812e-06	PDGFRB, SEMA5A, ITGB1, EPHA4, COL18A1, SEMA4A, TGFB2, FLT1, NOTCH1, TNFAIP6, CAV1, SEMA3E, RHOC, VEGFA, GNAI2, SDCBP, MMP14, SMO, PTPRZ1, MDK, PDPN, S1PR1, KDR, CTSH	595	268	20119	3.02807	0.0195385	0.00131511	0.00128824
GOTERM_CC_DIRECT	GO:0005791~rough endoplasmic reticulum	13	2.06677	5.36589e-06	EPHA5, NGFR, LRPAP1, PCSK1, RPN2, HM13, RPN1, SLC7A11, MT3, CKAP4, CANX, NUCB1, GLUL	613	84	21095	5.32578	0.00304854	0.000105282	9.49207e-05
GOTERM_BP_DIRECT	GO:0031175~neuron projection development	19	3.02067	6.77488e-06	ITGB1, GPM6A, NLGN1, LAMB2, NGB, ECE1, RGMA, CHL1, NEDD4, RAB13, CNTN1, EFHD1, NCAM1, PHGDH, APOE, VIM, GPM6B, CD44	595	180	20119	3.5692	0.0255349	0.00161623	0.00158321
GOTERM_MF_DIRECT	GO:0005178~integrin binding	18	2.86169	7.14584e-06	ITGB1, EGFL6, VCAM1, COL16A1, DST, CD81, LAMB2, IGF2, PTN, MMP14, PTPRZ1, TIMP2, KDR, CD9, S1PR3, PLPP3, MFGE8, JAM3	585	154	18600	3.71628	0.00732613	0.00122551	0.00120169
GOTERM_MF_DIRECT	GO:0019838~growth factor binding	11	1.74881	8.353e-06	PDGFRB, EPHA5, SDCBP, FLT1, HTRA1, LTBP4, KDR, IGFBP7, LTBP3, LTBP1, VEGFA	585	56	18600	6.24542	0.00855844	0.00122789	0.00120403
GOTERM_BP_DIRECT	GO:0006811~ion transport	39	6.20032	9.66444e-06	GRIA2, TTYH3, TTYH1, KCNA2, ITPR1, SLC41A1, MLC1, ATP1A2, ATP1A1, SAT1, HEPH, SLC22A17, SARAF, SLC39A7, SLC38A3, SLC39A1, CLIC1, CACNG4, ASIC1, SLC12A2, ATP6V0E1, SLC30A3, ATP1B3, GRIN2C, CP, ATOX1, TPCN1, TMEM37, CACNB3, TF, GLRB, STIM1, FXYD3, FXYD1, FXYD7, ORAI1, SLC26A7, KCNK1, SFXN5	595	601	20119	2.19422	0.0362265	0.00216995	0.00212561
GOTERM_CC_DIRECT	GO:0032991~macromolecular complex	52	8.26709	1.0446e-05	HSP90AB1, CDKN1B, LDB1, PROS1, AQP4, CLU, ACTB, C1QTNF3, CDH2, SCP2, C1QTNF5, AKT1, SOX9, GLUL, RGS6, SNTA1, CDK5RAP2, SREBF1, CAMKMT, STIM1, CANX, SUCLG2, ORAI1, PPIB, CRYAB, CD44, CRB1, GRIA2, CD63, MAGED1, ITPR1, SLC41A1, ATP1A1, PTN, LTBP1, RTN4, MYO6, PSAP, HES1, SASH1, GSTM2, XRCC6, GSTM1, CAV2, CAV1, RFTN1, AIF1L, ID2, NEDD4, GNB2, CD9, CALM1	613	930	21095	1.92415	0.00592619	0.000198126	0.000178627
GOTERM_CC_DIRECT	GO:0005902~microvillus	13	2.06677	1.11056e-05	GAMT, CRB1, CAR2, VCAM1, USH1C, MSN, ESPN, CTSL, NEDD4, MYO6, CD302, CD44, JAM3	613	90	21095	4.97073	0.0062992	0.000202859	0.000182894
GOTERM_CC_DIRECT	GO:0005887~integral component of plasma membrane	66	10.4928	1.14086e-05	DDR1, SLC27A1, FLT1, CD82, CD81, RRH, AQP4, SLC6A1, SAT1, FGFRL1, ALCAM, CDH2, SLC22A17, KDR, NEO1, EPHB1, EPHA5, PDGFRB, EPHA4, SORCS2, F3, STIM1, ADGRB2, ORAI1, PLPP3, MET, NOTCH2, GRIA2, CD63, NLGN1, NOTCH1, LRP1, SLC20A1, KCNA2, SLC1A3, SEMA3E, ADGRG1, TSPAN6, ADGRG6, S1PR3, TSPAN3, SLC38A3, TRPM3, ASIC1, JAM3, ABCA1, SLC14A1, SEMA4A, GABBR1, SLC16A1, VCAM1, CAV2, PTCH1, CAV1, MERTK, GRIN2C, …	613	1295	21095	1.75385	0.00647049	0.000202859	0.000182894
GOTERM_CC_DIRECT	GO:0016021~integral component of membrane	237	37.6789	1.21892e-05	VIPR2, KDELR1, PLEKHB1, RRH, MLC1, AQP4, TXNDC15, PREX2, EDNRB, ALCAM, ARL6IP5, KDR, DAG1, THSD7A, EPHB1, EPHA5, EPHA4, ARSA, ATP6V0E1, ENTPD2, UNC5C, MMD2, ACSL3, TRHR, FNDC5, POR, IFI27, CLDN9, MXRA8, MGARP, KDELR3, CTXN3, PLPP3, GPM6A, TTYH3, RPN2, TEX264, MGST3, RPN1, MGST1, ABCB9, PTTG1IP, UGCG, AGMO, TSPAN6, RDH10, ST3GAL5, TSPAN3, IL11RA1, GPM6B, ABCA1, NGFR, ABCA5, CADM1, TMEM50B, GREB1, …	613	6452	21095	1.26408	0.00691172	0.000210172	0.000189487
GOTERM_MF_DIRECT	GO:0044877~macromolecular complex binding	44	6.99523	1.39613e-05	ITGB1, GRIA2, CD63, CNTF, NLGN1, ZFP423, CDKN1B, TMED10, LRP1, PROS1, ITPR1, MLC1, ENO1, CLU, PTPRF, RTN4, SDCBP, TUBA1A, CDH2, SCP2, CTSL, KIF5B, CTSH, HES1, APOE, EPHB1, CTSB, CDK5RAP2, NGFR, SREBF1, XRCC6, TGFB2, PTCH1, CAV1, BCKDHB, DAB2IP, TSHR, GLRB, PTPRA, GNB2, SUCLG2, ALDOC, MET, CRYAB	585	686	18600	2.03932	0.0142636	0.00179577	0.00176087
GOTERM_BP_DIRECT	GO:0071679~commissural neuron axon guidance	6	0.953895	1.47082e-05	SMO, NFIB, PTCH1, DAG1, NCAM1, VEGFA	595	12	20119	16.9067	0.0546088	0.00311034	0.00304678
GOTERM_BP_DIRECT	GO:0043065~positive regulation of apoptotic process	29	4.61049	1.54824e-05	NOTCH2, ITGB1, TNFAIP8, NOTCH1, HTRA1, ITPR1, PTN, CLU, PTPRF, SYCE3, SCP2, FRZB, ARL6IP5, AKT1, PDGFRB, NGFR, TCF7L2, TGFB2, DAB2IP, FZD9, PLA2G4A, UNC5C, S100B, OLFM1, GAL, TRIM35, ID3, CALM1, GPLD1	595	390	20119	2.51433	0.0573992	0.00311034	0.00304678
GOTERM_CC_DIRECT	GO:0030424~axon	34	5.40541	1.60742e-05	GRIA2, CNTF, TTYH1, KCNA2, ATP1A1, SLC6A1, ACTB, RAP1GAP, ALCAM, PTPRZ1, MYO6, PENK, NRCAM, NCAM1, EPHB1, EPHA5, EPHA4, CAR2, TGFB2, CADM1, DST, DAB2IP, UNC5C, MT3, DCLK1, OLFM1, SYT11, FEZ1, CANX, CNTN1, ALDOC, VIM, CRYAB, MGLL	613	509	21095	2.29869	0.0091046	0.000269007	0.000242531
GOTERM_BP_DIRECT	GO:0001525~angiogenesis	24	3.81558	1.76932e-05	PDGFRB, EPHA5, COL18A1, SEMA4A, FLT1, NOTCH1, CAV1, DAB2IP, SEMA3E, SAT1, VEGFA, EFNB2, MMP14, ADGRG1, FGF9, S1PR1, KDR, NRCAM, THSD7A, MFGE8, EPHB1, GLUL, JAM3	595	289	20119	2.80804	0.0653222	0.00337676	0.00330775
GOTERM_BP_DIRECT	GO:0009410~response to xenobiotic stimulus	25	3.97456	2.15725e-05	PCSK1, HSP90AB1, CDKN1B, ABCD3, RPN2, MGST1, SLC1A3, ABAT, ATP1A1, ADD3, MDK, MYO6, GNA12, KDR, NCAM1, HADH, SREBF1, TGFB2, PTCH1, IGF2, CYBA, ASS1, POR, FOSB, PAM	595	313	20119	2.70075	0.0790638	0.00392105	0.00384093
GOTERM_BP_DIRECT	GO:0060221~retinal rod cell differentiation	5	0.794913	2.45254e-05	CNTF, SOX8, SOX9, PTN, RORB	595	7	20119	24.1525	0.0893886	0.00425515	0.0041682
KEGG_PATHWAY	mmu01100:Metabolic pathways	90	14.3084	3.23029e-05	ACAA2, GLDC, MOGAT1, GBE1, COX4I2, ADK, AKR1B1, ABAT, PLOD2, PYGL, ENO1, CSAD, SAT1, CNDP2, PIGX, GCSH, SDR16C5, MCEE, SPTLC1, SCP2, ACADL, SCD2, CAR14, PLCE1, PHGDH, HADH, GLUL, CAR6, PGM1, VKORC1, GAMT, GSTK1, ARSA, ATP6V0E1, ENTPD2, GAA, BCKDHB, GPX8, PLA2G4A, ACYP2, ACYP1, ACSL3, CAMKMT, ALDH5A1, TST, SUCLG2, ALDOC, LAP3, PLPP3, ALDH7A1, MGLL, GPLD1, B4GALT5, ALDH9A1, OAT, RPN2, MGST3, RPN1, …	333	1621	9011	1.50241	0.00961223	0.00272802	0.00250069
GOTERM_BP_DIRECT	GO:2000179~positive regulation of neural precursor cell proliferation	8	1.27186	3.34073e-05	NGFR, ADGRG1, SMO, LHX2, MDK, FZD9, TOX, GNAI2	595	32	20119	8.45336	0.119752	0.00517626	0.00507049
GOTERM_BP_DIRECT	GO:0001894~tissue homeostasis	8	1.27186	3.34073e-05	PDGFRB, ITGB1, COL2A1, NFIB, COL11A2, COL9A1, AKR1B1, SOX9	595	32	20119	8.45336	0.119752	0.00517626	0.00507049
KEGG_PATHWAY	mmu04142:Lysosome	17	2.7027	3.44399e-05	CD63, ARSA, CD164, FUCA1, GAA, ABCB9, LIPA, LAPTM4A, CTSL, NPC2, LAMP2, PSAP, CTSH, DNASE2, AGA, CTSF, CTSB	333	135	9011	3.40756	0.0102449	0.00272802	0.00250069
GOTERM_BP_DIRECT	GO:0030178~negative regulation of Wnt signaling pathway	10	1.58983	3.52332e-05	SOX2, FGF9, LRP1, FRZB, SIX3, CTNNBIP1, SOSTDC1, NKD1, VGLL4, DKK3	595	56	20119	6.03812	0.125867	0.00517626	0.00507049
GOTERM_CC_DIRECT	GO:0030054~cell junction	33	5.24642	3.62473e-05	ITGB1, CRB1, WDR1, SCHIP1, CTNND2, KCNA2, SLC3A2, ESPN, RTN4, EFNB2, TMEM47, SDCBP, ARHGAP21, ARVCF, CDH2, BASP1, PDPN, CLDN23, KDR, TNS3, SNTA1, CDK5RAP2, JAM3, EPHA4, SLC16A1, DST, MAGI3, NFIA, CLDN9, PTPRA, RAB13, MXRA8, FAT1	613	507	21095	2.23988	0.0204139	0.000589278	0.000531282
KEGG_PATHWAY	mmu04360:Axon guidance	20	3.17965	3.63736e-05	SEMA5A, EPHA5, ITGB1, EPHA4, SEMA4A, PTCH1, UNC5C, SEMA3E, GNAI2, RGMA, EFNB2, SMO, PLXNB2, SRGAP3, BMPR1B, PAK3, EPHB1, MET, NEO1, NGEF	333	181	9011	2.99006	0.010817	0.00272802	0.00250069
GOTERM_BP_DIRECT	GO:0030198~extracellular matrix organization	18	2.86169	3.64272e-05	COL18A1, SCARA3, TGFB2, POSTN, EGFL6, COL16A1, COL11A2, HSD17B12, AGT, MMP14, PRDX4, COL2A1, ADAMTS1, COL9A1, COL4A5, COL9A2, SOX9, RECK	595	185	20119	3.28996	0.129843	0.00517626	0.00507049
GOTERM_BP_DIRECT	GO:0048839~inner ear development	11	1.74881	3.75927e-05	SOX2, PDGFRB, TGFB2, CDKN1B, COL2A1, CEBPD, MYO6, C1QTNF5, IGFBP7, LRP10, CXCL14	595	70	20119	5.31354	0.133707	0.00517626	0.00507049
GOTERM_BP_DIRECT	GO:0008285~negative regulation of cell proliferation	30	4.76948	3.7971e-05	DDR1, ITGB1, NOTCH1, CDKN1B, PTPRF, FGFRL1, ADGRG1, PTPRZ1, FRZB, FTH1, PDPN, TIMP2, SOX9, TGFB2, GABBR1, CAV2, PTCH1, CAV1, FBXO2, DAB2IP, PAX6, AGT, GAL, ASPH, ADORA2B, NFIB, TRIM35, PMP22, CD9, GPLD1	595	432	20119	2.34816	0.134957	0.00517626	0.00507049
GOTERM_MF_DIRECT	GO:0008201~heparin binding	18	2.86169	3.82969e-05	LRPAP1, POSTN, PCOLCE2, PTCH1, PRELP, PTN, HSD17B12, FSTL1, PTPRF, FGFRL1, VEGFA, EFEMP2, ADGRG1, FGF9, ADAMTS1, MDK, NCAM1, APOE	585	175	18600	3.27033	0.0386418	0.00437861	0.0042935
GOTERM_BP_DIRECT	GO:0007568~aging	17	2.7027	3.97471e-05	PDGFRB, SLC12A2, SREBF1, VCAM1, RPN2, ABAT, AGT, ASS1, EDNRB, SCP2, CANX, PENK, DAG1, AKT1, NCAM1, ALDOC, APOE	595	168	20119	3.4216	0.140803	0.00523154	0.00512463
GOTERM_CC_DIRECT	GO:0043235~receptor complex	20	3.17965	3.99848e-05	PDGFRB, EPHA5, DDR1, NOTCH2, ITGB1, CNTFR, EPHA4, NLGN1, GPR37, FLT1, NOTCH1, LRP1, MERTK, TSHR, PTPRA, KDR, BMPR1B, EPHB1, MET, IL11RA1	613	228	21095	3.01866	0.0224949	0.000631982	0.000569784
GOTERM_BP_DIRECT	GO:0010001~glial cell differentiation	7	1.11288	4.24522e-05	CRB1, NOTCH1, TUBA1A, CDH2, METRN, NFIB, DNER	595	23	20119	10.291	0.149632	0.00526129	0.00515378
GOTERM_BP_DIRECT	GO:0007420~brain development	23	3.6566	4.27299e-05	RTN3, CADM1, PTCH1, SCTR, PAX6, UNC5C, SLC7A11, RTN4, DCLK1, ADGRG1, UGP2, CDH2, LHX2, NFIB, SIX3, ID1, ID4, CNTN1, S1PR1, PLXNB2, SLC38A3, MET, CDK5RAP2	595	285	20119	2.7288	0.150533	0.00526129	0.00515378
GOTERM_BP_DIRECT	GO:0090090~negative regulation of canonical Wnt signaling pathway	15	2.38474	4.70611e-05	TCF7L2, TLE3, NOTCH1, CAV1, CTNNBIP1, DAB2IP, NKD1, DKK3, SOX2, CDH2, MDK, FRZB, SOSTDC1, APOE, SOX9	595	135	20119	3.75705	0.164465	0.005612	0.00549732
GOTERM_CC_DIRECT	GO:0014069~postsynaptic density	27	4.29253	4.99142e-05	RTN3, GRIA2, NLGN1, CTNND2, ITPR1, ATP1A1, ADD3, ACTB, RTN4, CNN3, SDCBP, CDH2, MYO6, PAK3, CACNG4, NGFR, EPHA4, CADM1, DST, PTCH1, MT3, SORCS2, DCLK1, SMO, SYT11, MET, CRYAB	613	379	21095	2.45157	0.0280024	0.000765795	0.000690427
GOTERM_BP_DIRECT	GO:1904706~negative regulation of vascular smooth muscle cell proliferation	8	1.27186	5.07291e-05	EFEMP2, CDKN1B, CAV1, GNA12, PDCD4, TIMP3, NDRG2, AGT	595	34	20119	7.9561	0.176086	0.005612	0.00549732
GOTERM_BP_DIRECT	GO:0050804~modulation of synaptic transmission	15	2.38474	5.10671e-05	ITGB1, GRIA2, NLGN1, PTN, SLC7A11, RTN4, PTPRD, AKAP12, TUBB2B, CDH2, PTPRA, CDH11, NCAM1, EPHB1, MET	595	136	20119	3.72942	0.177148	0.005612	0.00549732
GOTERM_CC_DIRECT	GO:0042995~cell projection	61	9.69793	5.11427e-05	ITGB1, MEGF10, CPNE5, WDR1, CTNND2, AQP4, SLC6A1, ESPN, RND2, TXNDC15, HSPB11, ALCAM, BASP1, MDK, C1QTNF5, PLCE1, NRCAM, THSD7A, GLUL, EPHB1, EPHA5, GAMT, EPHA4, DST, ADAM11, UNC5C, RHOC, SORCS2, OLFM1, SMO, FEZ1, MXRA8, CD302, MAPRE1, NGEF, CD44, GPM6A, CRB1, KCNA2, USH1C, SLC1A3, ATP1A2, ATP1A1, NDRG2, RTN4, MYO6, PDPN, PDLIM4, SNX5, SLC12A2, NGFR, GABBR1, DAB2IP, MSN, DCLK1, AIF1L, GLRB, SYT11…	613	1225	21095	1.71361	0.0286816	0.000765795	0.000690427
GOTERM_BP_DIRECT	GO:0098609~cell-cell adhesion	19	3.02067	5.14593e-05	VCAM1, TTYH1, CTNND2, AQP4, CELSR2, RAP1GAP, VEGFA, TMEM47, ARVCF, CDH2, PDPN, CDH11, CNTN1, FAT1, NRCAM, SOX9, PLPP3, NEO1, JAM3	595	209	20119	3.07395	0.178379	0.005612	0.00549732
GOTERM_CC_DIRECT	GO:0030175~filopodium	12	1.90779	5.26615e-05	ITGB1, GPM6A, EPHA4, VCAM1, PTPRZ1, MYO6, PDPN, DAG1, FAT1, MSN, UNC5C, CD302	613	89	21095	4.63992	0.0295207	0.000768318	0.000692701
GOTERM_BP_DIRECT	GO:0035094~response to nicotine	9	1.43084	5.33856e-05	GABBR1, VCAM1, PPP1R1B, PENK, IGF2, ATP1A2, ABAT, SLC7A11, KCNK1	595	46	20119	6.61567	0.1844	0.00566036	0.00554469
KEGG_PATHWAY	mmu00480:Glutathione metabolism	12	1.90779	5.80679e-05	GSTK1, GSTM2, GSTM1, GSTA4, MGST3, GSTA1, IDH2, GSTT3, MGST1, GPX8, LAP3, PRDX6	333	72	9011	4.51001	0.0172129	0.00324759	0.00297696
GOTERM_MF_DIRECT	GO:0004364~glutathione transferase activity	8	1.27186	6.08873e-05	GSTK1, GSTM2, GSTM1, GSTA4, MGST3, GSTA1, GSTT3, MGST1	585	33	18600	7.70785	0.0607325	0.0062653	0.00614353
GOTERM_CC_DIRECT	GO:0031410~cytoplasmic vesicle	48	7.63116	6.49189e-05	RAB3B, ITGB1, PCSK1, SLC27A1, NOTCH1, TMED10, TEX264, KDELR1, ITPR1, MLC1, ECE1, RND2, CLU, ARHGAP21, DPP7, CTSL, ADAMTS1, MYO6, PDPN, LAMP2, PENK, KDR, SNX5, PDGFRB, IL33, CD164, SREBF1, SLC30A3, DST, CAV2, CAV1, SNX24, WIPI1, RHOC, SORCS2, RAB32, LMBRD1, TF, MMP14, SYT11, RAB13, VAMP1, SCG3, KDELR3, KCNK1, MFGE8, DIPK2A, PAM	613	893	21095	1.84973	0.0362661	0.000901421	0.000812704
KEGG_PATHWAY	mmu05205:Proteoglycans in cancer	21	3.33863	6.49518e-05	ITGB1, CD63, TGFB2, CAV2, CAV1, PTCH1, IGF2, FZD9, ITPR1, MSN, ACTB, VEGFA, SMO, CTSL, PDCD4, KDR, TIMP3, AKT1, PLCE1, MET, CD44	333	205	9011	2.77201	0.0192338	0.00324759	0.00297696
GOTERM_CC_DIRECT	GO:0044295~axonal growth cone	9	1.43084	6.4953e-05	OLFM1, GPM6A, EPHA4, HSP90AB1, SMO, LRP1, PTCH1, KIF5B, NEO1	613	48	21095	6.45239	0.0362848	0.000901421	0.000812704
GOTERM_BP_DIRECT	GO:0050680~negative regulation of epithelial cell proliferation	12	1.90779	6.81889e-05	SOX2, TGFB2, RIDA, CDKN1B, NOTCH1, MAGED1, PTCH1, DAB2IP, PAX6, SOX9, PTN, B2M	595	90	20119	4.50846	0.229221	0.00703452	0.00689077
GOTERM_BP_DIRECT	GO:0009611~response to wounding	14	2.22576	7.15625e-05	NGFR, TGFB2, DST, SLC1A3, PAX6, GRIN2C, F3, ZFP36L1, SOX2, NFIA, NFIB, SYT11, MDK, ID3	595	123	20119	3.84868	0.239086	0.00718826	0.00704137
GOTERM_CC_DIRECT	GO:0009925~basal plasma membrane	11	1.74881	8.37424e-05	SLC12A2, TF, SLC27A1, SLC16A1, SLC7A8, CD81, CAV1, SLC1A3, AQP4, SLC3A2, MET	613	78	21095	4.85308	0.0465339	0.00113451	0.00102285
KEGG_PATHWAY	mmu04216:Ferroptosis	9	1.43084	8.5485e-05	FTL1, TF, LPCAT3, FTH1, SLC3A2, SLC7A11, ACSL3, SAT1, CP	333	40	9011	6.08851	0.0252372	0.00366364	0.00335834
GOTERM_BP_DIRECT	GO:0043410~positive regulation of MAPK cascade	18	2.86169	9.0917e-05	NGFR, CNTF, GPR37, FLT1, CAV2, CD81, DAB2IP, IGF2, AGT, VEGFA, SOX2, FGF9, CDH2, PSAP, TIMP2, KDR, PLCE1, MET	595	199	20119	3.0585	0.293291	0.00889821	0.00871638
GOTERM_CC_DIRECT	GO:0005901~caveola	12	1.90779	9.6276e-05	SLC27A1, SMO, CAV2, CAV1, PTCH1, FXYD1, S1PR1, MLC1, ATP1A2, ATP1B3, ATP1A1, CTSB	613	95	21095	4.34687	0.0533101	0.00127398	0.0011486
GOTERM_BP_DIRECT	GO:0050807~regulation of synapse organization	8	1.27186	0.000127636	GPM6A, SPARC, TUBA1A, SLITRK2, NEDD4, DAG1, APOE, SLC7A11	595	39	20119	6.93609	0.385746	0.0121797	0.0119308
GOTERM_BP_DIRECT	GO:0001666~response to hypoxia	18	2.86169	0.00013127	TGFB2, CDKN1B, FLT1, VCAM1, CAV1, NGB, ITPR1, PLOD2, CYBA, ECE1, ABAT, MT3, VEGFA, MMP14, PENK, KDR, PAM, CRYAB	595	205	20119	2.96899	0.39421	0.0122209	0.0119712
GOTERM_BP_DIRECT	GO:0014068~positive regulation of phosphatidylinositol 3-kinase signaling	11	1.74881	0.000147717	DDR1, PDGFRB, TGFB2, CNTF, FLT1, NEDD4, KDR, SEMA3E, SOX9, AGT, VEGFA	595	82	20119	4.53595	0.431086	0.0134247	0.0131504
GOTERM_MF_DIRECT	GO:0004602~glutathione peroxidase activity	7	1.11288	0.00015737	GSTK1, GSTA4, MGST3, GSTA1, MGST1, GPX8, PRDX6	585	27	18600	8.24311	0.149513	0.0147213	0.0144351
GOTERM_CC_DIRECT	GO:0005765~lysosomal membrane	21	3.33863	0.000159081	CD63, CD164, HSP90AB1, SLC30A3, RNF13, ABCA5, GAA, GLMP, SLC3A2, ABCB9, ATRAID, PLD3, TPCN1, TMEM59, LMBRD1, LAPTM4A, SYT11, KIF5B, LAMP2, SLC29A3, ITM2C	613	274	21095	2.63747	0.0865481	0.00205721	0.00185475
GOTERM_BP_DIRECT	GO:0016525~negative regulation of angiogenesis	12	1.90779	0.000162709	NGFR, SEMA4A, TGFB2, SPARC, ADGRB2, ADAMTS1, DAB2IP, TCF4, SEMA3E, PTN, SULF1, AGT	595	99	20119	4.0986	0.46274	0.0144433	0.0141481
GOTERM_BP_DIRECT	GO:0035924~cellular response to vascular endothelial growth factor stimulus	7	1.11288	0.000171817	NOTCH1, VCAM1, FLT1, DAB2IP, KDR, AKT1, VEGFA	595	29	20119	8.16187	0.481105	0.0149051	0.0146005
GOTERM_MF_DIRECT	GO:0003824~catalytic activity	27	4.29253	0.00018884	MOXD1, OAT, GLDC, GBE1, ECI1, ECI2, SLC3A2, ABAT, PYGL, CSAD, PLD3, PAPSS1, SPTLC1, CKB, PAK3, GLUL, XRCC6, AADAT, GAA, BCKDHB, SULF1, PRDX6, ETNPPL, AMACR, PSAT1, SUCLG2, PAM	585	381	18600	2.25318	0.176618	0.0158551	0.0155469
GOTERM_CC_DIRECT	GO:0005739~mitochondrion	83	13.1955	0.000193055	PECR, SLC27A1, HSP90AB1, ACAA2, ABCD3, GLDC, ECI1, ECI2, COX4I2, ABAT, DBI, CLU, GCSH, MCEE, SCP2, ACADL, KIF5B, FTH1, AKT1, EFHD1, HADH, CLIC1, GLUL, CTSB, PDIA3, GSTK1, S100A1, BCKDHB, NGB, MRPS21, CYBA, ACYP2, ACSL3, RAB32, POR, ALDH5A1, IFI27, TST, DDAH2, FEZ1, VAMP1, SUCLG2, ALDOC, MGARP, LAP3, CRYAB, SLC25A4, ALDH7A1, ALDH9A1, OAT, ABHD4, PON2, MGST1, SDSL, HSD17B10, GRAMD4, LTBP1, SDCBP, R…	613	1907	21095	1.49777	0.10404	0.00240824	0.00217122
GOTERM_CC_DIRECT	GO:0042383~sarcolemma	14	2.22576	0.000194691	ITGB1, VCAM1, DST, CAV2, CAV1, ATP1A2, AQP4, ATP1A1, CDH2, SLMAP, FXYD1, DAG1, CTSB, SNTA1	613	138	21095	3.49115	0.104873	0.00240824	0.00217122
GOTERM_MF_DIRECT	GO:0004714~transmembrane receptor protein tyrosine kinase activity	9	1.43084	0.000200307	DDR1, PDGFRB, EPHA5, EPHA4, FLT1, KDR, MERTK, EPHB1, MET	585	52	18600	5.50296	0.186278	0.0158551	0.0155469
GOTERM_CC_DIRECT	GO:0097060~synaptic membrane	10	1.58983	0.000205829	ITGB1, GRIA2, OLFM1, OLFM2, GABBR1, PTPRA, ITPR1, ENO1, KCNK1, CRYAB	613	71	21095	4.84686	0.11053	0.00249185	0.00224661
GOTERM_BP_DIRECT	GO:0045668~negative regulation of osteoblast differentiation	10	1.58983	0.000209708	SOX2, NOTCH1, TNFAIP6, BAMBI, PTCH1, ID2, ID1, ID3, SOX9, RORB	595	70	20119	4.83049	0.551007	0.0177879	0.0174244
GOTERM_BP_DIRECT	GO:0002042~cell migration involved in sprouting angiogenesis	6	0.953895	0.000236633	EFNB2, ITGB1, KDR, AKT1, GPLD1, VEGFA	595	20	20119	10.144	0.59488	0.0196354	0.0192341
GOTERM_BP_DIRECT	GO:0007417~central nervous system development	13	2.06677	0.000246154	NOTCH2, NGFR, ARSA, MARCKSL1, MARCKS, ALDH5A1, COL2A1, SMO, DNER, ID3, NRCAM, SOX9, PAM	595	121	20119	3.63285	0.609346	0.0197313	0.0193281
GOTERM_BP_DIRECT	GO:0022008~neurogenesis	12	1.90779	0.000252195	PCSK1, XRCC6, MARCKS, TUBA1A, NFIA, LHX2, NFIB, ADGRG6, PHGDH, EPHB1, CELSR2, CDK5RAP2	595	104	20119	3.90155	0.618255	0.0197313	0.0193281
GOTERM_BP_DIRECT	GO:0045662~negative regulation of myoblast differentiation	7	1.11288	0.000253297	NOTCH1, CMTM5, SOSTDC1, ID3, SOX8, SOX9, CXCL14	595	31	20119	7.63529	0.619857	0.0197313	0.0193281
GOTERM_MF_DIRECT	GO:0042803~protein homodimerization activity	46	7.3132	0.000287775	HSP90AB1, ABCD3, FLT1, LDB1, GLDC, HM13, SCHIP1, PLEKHB1, ECE1, ABCB9, ENO1, RAP1GAP, RTN4, PAPSS1, EFEMP2, S100A16, PSAP, S100A13, AKT1, HES1, APOE, CRYM, PDLIM4, B2M, MAPK4, JAM3, GSTM2, TGFB2, GSTM1, TYW5, CADM1, DST, S100A1, CAV2, AADAT, OMG, DAB2IP, FZD9, S100B, TPCN1, TOX3, GSTA1, PADI2, THRSP, CRYAB, MGLL	585	833	18600	1.75578	0.256334	0.0204727	0.0200748
GOTERM_CC_DIRECT	GO:0043204~perikaryon	18	2.86169	0.000292179	NGFR, EPHA4, GRIA2, PCSK1, CPNE5, CTNND2, KCNA2, NGB, SORCS2, ASS1, OLFM1, CTSL, SYT11, PENK, KCNK1, PAM, GLUL, CRYAB	613	223	21095	2.77771	0.153186	0.00346354	0.00312266
GOTERM_MF_DIRECT	GO:0030170~pyridoxal phosphate binding	9	1.43084	0.000298436	OAT, SPTLC1, AADAT, PSAT1, GLDC, ABAT, PYGL, CSAD, ETNPPL	585	55	18600	5.2028	0.26445	0.0204727	0.0200748
GOTERM_BP_DIRECT	GO:0046889~positive regulation of lipid biosynthetic process	6	0.953895	0.000303081	SREBF1, TCF7L2, AKT1, ZBTB20, DBI, APOE	595	21	20119	9.66098	0.685678	0.0227553	0.0222903
GOTERM_BP_DIRECT	GO:0033344~cholesterol efflux	7	1.11288	0.00030404	ABCA1, ABCA5, ABCA8A, NPC2, CAV1, APOC1, APOE	595	32	20119	7.39669	0.686828	0.0227553	0.0222903
GOTERM_CC_DIRECT	GO:0045211~postsynaptic membrane	21	3.33863	0.000306877	ITGB1, EPHA4, GRIA2, GABBR1, CADM1, KCNA2, SLC6A1, GRIN2C, SORCS2, MARCKS, GLRB, SLITRK2, PTPRZ1, CANX, CNTN1, DAG1, NCAM1, NRCAM, PDLIM4, MET, SNTA1	613	288	21095	2.50926	0.16024	0.00356353	0.00321281
GOTERM_BP_DIRECT	GO:0006749~glutathione metabolic process	10	1.58983	0.000321086	GSTK1, GSTM2, GSTM1, GSTA4, GSTA1, ARL6IP5, GSTT3, MGST1, SLC7A11, CLIC1	595	74	20119	4.56938	0.706566	0.0235689	0.0230873
GOTERM_BP_DIRECT	GO:0006631~fatty acid metabolic process	17	2.7027	0.000345557	PECR, CYB5A, SLC27A1, ACAA2, ECI1, PLA2G4A, DBI, ACSL3, PTGR1, HACD2, HSD17B10, LIPA, AMACR, ACADL, SCD2, HADH, MGLL	595	202	20119	2.84569	0.732749	0.0248867	0.0243781
GOTERM_MF_DIRECT	GO:0001540~beta-amyloid binding	10	1.58983	0.000366609	GRIA2, NGFR, TGFB2, FBXO2, APOE, HSD17B10, CLU, CRYAB, ITM2B, ITM2C	585	71	18600	4.47815	0.314296	0.0235775	0.0231193
GOTERM_CC_DIRECT	GO:0031594~neuromuscular junction	12	1.90779	0.000384707	ITGB1, NGFR, EPHA4, POSTN, NLGN1, TUBA1A, LAMB2, VAMP1, COL4A5, PTN, SNTA1	613	111	21095	3.72029	0.19663	0.00437797	0.00394709
KEGG_PATHWAY	mmu05200:Pathways in cancer	37	5.88235	0.00040634	NOTCH2, ITGB1, NOTCH1, HSP90AB1, CDKN1B, MGST3, GSTT3, MGST1, GNAI2, CCND3, GNG10, EDNRB, FGF9, GNA12, HEY2, AKT1, HES1, PDGFRB, TCF7L2, GSTM2, TGFB2, GSTM1, LAMB2, PTCH1, IGF2, FZD9, AGT, VEGFA, SMO, GSTA4, LPAR6, GNB2, GSTA1, COL4A5, CALM1, MET	333	543	9011	1.84387	0.114427	0.0144907	0.0132831
GOTERM_BP_DIRECT	GO:0050679~positive regulation of epithelial cell proliferation	11	1.74881	0.000417742	TCF7L2, NOTCH1, FGF9, SMO, ID1, DAB2IP, HTRA1, KDR, SOX9, GLUL, VEGFA	595	93	20119	3.99944	0.797146	0.0289913	0.0283988
GOTERM_BP_DIRECT	GO:0060041~retina development in camera-type eye	11	1.74881	0.000417742	CRB1, NFIA, LHX2, LAMB2, NFIB, SOX8, PAX6, SOX9, RORB, BMPR1B, MERTK	595	93	20119	3.99944	0.797146	0.0289913	0.0283988
KEGG_PATHWAY	mmu04510:Focal adhesion	19	3.02067	0.000434721	PDGFRB, ITGB1, FLT1, CAV2, LAMB2, CAV1, ACTB, VEGFA, CCND3, COL2A1, COL9A1, KDR, AKT1, COL4A5, PIP5K1B, COL9A2, PAK3, MET	333	201	9011	2.55792	0.121913	0.0144907	0.0132831
GOTERM_CC_DIRECT	GO:0005911~cell-cell junction	18	2.86169	0.000461947	ITGB1, NGFR, CRB1, CADM1, WDR1, MAGI3, MLC1, AQP4, ADD3, ACTB, TMEM47, CDH2, RAB13, DAG1, FAT1, AKT1, NCAM1, JAM3	613	232	21095	2.66995	0.231188	0.00515388	0.00464665
GOTERM_BP_DIRECT	GO:0090190~positive regulation of branching involved in ureteric bud morphogenesis	6	0.953895	0.000477288	SMO, MAGED1, SOX8, SOX9, AGT, VEGFA	595	23	20119	8.8209	0.838415	0.0317281	0.0310798
GOTERM_BP_DIRECT	GO:0046533~negative regulation of photoreceptor cell differentiation	4	0.63593	0.000479128	CNTF, NOTCH1, SOX8, SOX9	595	6	20119	22.5423	0.839546	0.0317281	0.0310798
GOTERM_BP_DIRECT	GO:0030182~neuron differentiation	19	3.02067	0.000482115	ITGB1, RTN3, NOTCH1, LDB1, PAX6, ACSL3, CHRDL1, RTN4, SOX2, PTPRD, TUBA1A, LHX2, ID1, ID4, S1PR1, ID3, HES1, MET, ITM2C	595	250	20119	2.56982	0.841366	0.0317281	0.0310798
GOTERM_BP_DIRECT	GO:0002052~positive regulation of neuroblast proliferation	7	1.11288	0.000505226	SOX2, ITGB1, NOTCH1, SMO, ID4, PAX6, VEGFA	595	35	20119	6.76269	0.85477	0.0324849	0.0318211
GOTERM_BP_DIRECT	GO:0010595~positive regulation of endothelial cell migration	9	1.43084	0.000510636	SPARC, ADORA2B, KDR, AKT1, PLPP3, SASH1, GPLD1, AGT, VEGFA	595	63	20119	4.83049	0.857741	0.0324849	0.0318211
GOTERM_BP_DIRECT	GO:0051897~positive regulation of protein kinase B signaling	13	2.06677	0.000547849	SEMA5A, ITGB1, NGFR, TCF7L2, PHLPP1, HSP90AB1, IGF2, F3, RTN4, VEGFA, C1QTNF3, CHI3L1, MET	595	132	20119	3.33011	0.876592	0.034281	0.0335805
GOTERM_CC_DIRECT	GO:0005581~collagen trimer	10	1.58983	0.000558123	COL18A1, C1QTNF3, SCARA3, COL2A1, COL16A1, C1QTNF5, COL11A2, COL9A1, COL4A5, COL9A2	613	81	21095	4.24848	0.27215	0.00610716	0.0055061
GOTERM_BP_DIRECT	GO:0030324~lung development	13	2.06677	0.000586399	SREBF1, NOTCH1, SPARC, LIPA, HSPB11, VEGFA, MMP14, FGF9, NFIB, PDPN, KDR, CHI3L1, HES1	595	133	20119	3.30507	0.893491	0.0360251	0.0352889
GOTERM_BP_DIRECT	GO:0060317~cardiac epithelial to mesenchymal transition	5	0.794913	0.000594598	OLFM1, TGFB2, NOTCH1, HEY2, RTN4	595	14	20119	12.0762	0.896776	0.0360251	0.0352889
GOTERM_CC_DIRECT	GO:0099055~integral component of postsynaptic membrane	10	1.58983	0.000668137	ITGB1, GRIA2, EPHA4, GABBR1, CADM1, SLITRK2, CANX, NRCAM, NCAM1, SLC6A1	613	83	21095	4.14611	0.316341	0.00717301	0.00646706
GOTERM_CC_DIRECT	GO:0030425~dendrite	34	5.40541	0.000690193	GRIA2, PCSK1, NLGN1, LRP1, CTNND2, KCNA2, ITPR1, LTBP1, RAP1GAP, GNAI2, CNN3, EFNB2, ALCAM, PTPRZ1, CHL1, PENK, DNER, CKB, APOE, EPHB1, EPHA5, EPHA4, CADM1, DAB2IP, CYBA, UNC5C, TF, GLRB, SMO, SYT11, FEZ1, BMPR1B, KCNK1, MET	613	622	21095	1.88108	0.324874	0.00727259	0.00655684
GOTERM_BP_DIRECT	GO:0001938~positive regulation of endothelial cell proliferation	10	1.58983	0.000691287	SEMA5A, ADORA2B, CAV2, CAV1, KDR, AKT1, CYBA, NRARP, F3, VEGFA	595	82	20119	4.12359	0.928656	0.0412288	0.0403863
GOTERM_MF_DIRECT	GO:0019901~protein kinase binding	34	5.40541	0.000708603	ITGB1, GRIA2, HSP90AB1, CDKN1B, ATP1A1, PTN, RND2, ACTB, CCND3, CDH2, AKT1, SASH1, MAPK4, CDK5RAP2, SLC12A2, PDGFRB, TCF7L2, SREBF1, GSTM1, CAV2, CAV1, DAB2IP, MSN, PAX6, UNC5C, ACSL3, RHOC, CIT, CACNB3, VIM, MAPRE1, CALM1, PAM, CD44	585	577	18600	1.87353	0.517807	0.0428913	0.0420577
GOTERM_CC_DIRECT	GO:0030667~secretory granule membrane	7	1.11288	0.000728244	MOXD1, TMED10, ITPR1, MSN, SCG3, RAB27B, PAM	613	38	21095	6.33919	0.339344	0.00753401	0.00679253
GOTERM_BP_DIRECT	GO:0010629~negative regulation of gene expression	25	3.97456	0.000737637	NOTCH2, NOTCH1, LRP1, ZBTB20, ZFP36L1, C1QTNF3, HEY2, KDR, AKT1, HES1, SOX9, APOE, TGFB2, CNPY2, AGT, VEGFA, OLFM1, SMO, ID2, ID1, PMP22, ID3, TCF4, MET, CRYAB	595	395	20119	2.14009	0.940235	0.0433163	0.0424311
KEGG_PATHWAY	mmu00330:Arginine and proline metabolism	9	1.43084	0.000738393	GAMT, OAT, P4HA1, CKB, LAP3, SAT1, ALDH7A1, ALDH9A1, CNDP2	333	54	9011	4.51001	0.198172	0.020138	0.0184598
KEGG_PATHWAY	mmu04978:Mineral absorption	9	1.43084	0.000738393	FTL1, TF, HEPH, FTH1, ATP1A2, ATP1B3, MT1, ATP1A1, ATOX1	333	54	9011	4.51001	0.198172	0.020138	0.0184598
GOTERM_BP_DIRECT	GO:0030903~notochord development	5	0.794913	0.000791977	COL18A1, COL2A1, ID3, SOX9, TEAD2	595	15	20119	11.2711	0.951441	0.0447571	0.0438425
GOTERM_BP_DIRECT	GO:0031069~hair follicle morphogenesis	7	1.11288	0.00079728	NGFR, TGFB2, NOTCH1, SMO, LAMB2, CTSL, SOSTDC1	595	38	20119	6.22879	0.952415	0.0447571	0.0438425
GOTERM_BP_DIRECT	GO:0007157~heterophilic cell-cell adhesion via plasma membrane cell adhesion molecules	8	1.27186	0.00079735	PTPRD, CRB1, CD164, NLGN1, VCAM1, ALCAM, CADM1, CDH2	595	52	20119	5.20207	0.952427	0.0447571	0.0438425
GOTERM_MF_DIRECT	GO:0005518~collagen binding	10	1.58983	0.000889775	DDR1, ITGB1, ADGRG1, SPARC, PCOLCE2, CTSL, ADGRG6, SERPINH1, HSD17B12, CTSB	585	80	18600	3.97436	0.599878	0.0508655	0.0498768
GOTERM_BP_DIRECT	GO:0009306~protein secretion	8	1.27186	0.000895666	RAB3B, ABCA1, OLFM2, C1QTNF5, PSAP, RAB13, TVP23B, NEO1	595	53	20119	5.10392	0.967326	0.0495472	0.0485347
GOTERM_CC_DIRECT	GO:0000139~Golgi membrane	31	4.92846	0.000933043	RTN3, NOTCH1, TMED10, KDELR1, PLEKHB1, GOLIM4, RAP1GAP, PLD3, ARHGAP21, LMAN1, UGCG, PLCE1, PMEPA1, ST3GAL5, QSOX1, SREBF1, SCARA3, ABCA5, CAV2, TMEM50B, CAV1, PLA2G4A, MMD2, TVP23B, TMEM59, TMBIM4, KDELR3, PLPP3, DIPK2A, ERGIC3, ITM2B	613	557	21095	1.91525	0.412071	0.00948039	0.00854734
GOTERM_BP_DIRECT	GO:0033674~positive regulation of kinase activity	9	1.43084	0.000944725	DDR1, PDGFRB, EPHA5, EPHA4, FLT1, KDR, MERTK, EPHB1, MET	595	69	20119	4.41045	0.972912	0.0515145	0.0504618
GOTERM_BP_DIRECT	GO:0010033~response to organic substance	10	1.58983	0.00097769	SOX2, EDNRB, HSP90AB1, TIMP2, TIMP3, AKT1, AKR1B1, PLA2G4A, BMPR1B, SLC6A1	595	86	20119	3.9318	0.976118	0.0525612	0.0514871
GOTERM_BP_DIRECT	GO:0001649~osteoblast differentiation	11	1.74881	0.00101142	SOX2, GABBR1, FGF9, SMO, PENK, COL11A2, ID4, IGF2, AKT1, SOX8, BMPR1B	595	104	20119	3.57642	0.979007	0.0536195	0.0525238
GOTERM_CC_DIRECT	GO:0005793~endoplasmic reticulum-Golgi intermediate compartment	10	1.58983	0.0010222	LRPAP1, LMAN1, TMED10, SMO, KDELR1, SERPINH1, NUCB1, TMED7, ERGIC3, PDIA6	613	88	21095	3.91054	0.44118	0.010204	0.00919978
KEGG_PATHWAY	mmu04964:Proximal tubule bicarbonate reclamation	6	0.953895	0.00103363	GLUD1, CAR2, ATP1A2, ATP1B3, ATP1A1, SLC38A3	333	22	9011	7.38002	0.265978	0.0258408	0.0236874
GOTERM_BP_DIRECT	GO:0006883~cellular sodium ion homeostasis	6	0.953895	0.00103878	SLC12A2, SLC1A3, ATP1A2, ATP1B3, ATP1A1, AGT	595	27	20119	7.5141	0.981091	0.0543156	0.0532057
GOTERM_BP_DIRECT	GO:0021987~cerebral cortex development	10	1.58983	0.00106256	SOX2, TUBB2B, TUBB2A, TUBA1A, SMO, CDH2, LHX2, MDK, PAX6, MGARP	595	87	20119	3.8866	0.982734	0.0548078	0.0536878
GOTERM_MF_DIRECT	GO:0016209~antioxidant activity	6	0.953895	0.0011413	PRDX4, SELENOS, PRXL2A, PRDX1, APOE, PRDX6	585	26	18600	7.33728	0.691203	0.0618106	0.0606092
GOTERM_BP_DIRECT	GO:0030513~positive regulation of BMP signaling pathway	7	1.11288	0.001205	NOTCH2, ZFP423, NOTCH1, KDR, HES1, SULF1, NEO1	595	41	20119	5.77303	0.989983	0.0611784	0.0599283
GOTERM_BP_DIRECT	GO:0006915~apoptotic process	35	5.56439	0.00123369	NOTCH2, RTN3, TNFAIP8, PHLPP1, NOTCH1, CDKN1B, DAPL1, ITPR1, ECE1, GRAMD4, ZFP36L1, SYCE3, AKT1, CTSH, SOX9, NGFR, CADM1, DAB2IP, NGB, SHISA5, UNC5C, SULF1, VEGFA, TOX3, MARCKS, SMO, TMBIM4, IFI27, ID1, PDCD4, TRIM35, CHI3L1, ALDOC, DNASE2, LTBR	595	659	20119	1.79586	0.991023	0.0611784	0.0599283
GOTERM_BP_DIRECT	GO:0007405~neuroblast proliferation	8	1.27186	0.00124889	SOX2, ITGB1, SMO, ID4, FZD9, PLXNB2, PAX6, VEGFA	595	56	20119	4.83049	0.99153	0.0611784	0.0599283
GOTERM_BP_DIRECT	GO:0050673~epithelial cell proliferation	10	1.58983	0.00125017	TCF7L2, NOTCH1, DACH1, FGF9, SMO, PTCH1, KDR, SOX9, LIPA, VEGFA	595	89	20119	3.79926	0.991572	0.0611784	0.0599283
GOTERM_CC_DIRECT	GO:0045177~apical part of cell	13	2.06677	0.00129524	CRB1, CAR2, VCAM1, LRP1, PTCH1, MGST1, USH1C, MSN, SLC7A11, CDH2, CTSL, CHL1, MYO6	613	148	21095	3.02274	0.521676	0.0127067	0.0114561
GOTERM_BP_DIRECT	GO:0008344~adult locomotory behavior	9	1.43084	0.0013705	PREX2, CSTB, TUBA1A, CHL1, LGI4, ID2, PMP22, ATP1A2, TSHR	595	73	20119	4.16878	0.994679	0.0662178	0.0648647
GOTERM_MF_DIRECT	GO:0051117~ATPase binding	11	1.74881	0.00137746	ABCA1, GRIA2, SELENOS, S100A1, FXYD3, CAV1, FXYD1, FXYD7, ATP1B3, ATOX1, SNTA1	585	102	18600	3.42886	0.757895	0.0708704	0.0694929
GOTERM_BP_DIRECT	GO:0007219~Notch signaling pathway	12	1.90779	0.00146024	NOTCH2, SOX2, ZFP423, CDKN1B, NOTCH1, HEY2, DNER, CNTN1, NRARP, HES1, S1PR3, SOX9	595	128	20119	3.17001	0.996225	0.0696718	0.068248
GOTERM_BP_DIRECT	GO:0030514~negative regulation of BMP signaling pathway	8	1.27186	0.00153919	TCF7L2, NOTCH1, TNFAIP6, BAMBI, CAV1, HTRA1, SOSTDC1, CHRDL1	595	58	20119	4.66392	0.997208	0.0716476	0.0701835
GOTERM_BP_DIRECT	GO:0070371~ERK1 and ERK2 cascade	8	1.27186	0.00153919	C1QTNF3, TF, KDR, CTSH, SOX9, MT3, AGT, ZFP36L1	595	58	20119	4.66392	0.997208	0.0716476	0.0701835
GOTERM_BP_DIRECT	GO:0010467~gene expression	18	2.86169	0.00159294	IL33, CRB1, NOTCH1, LAMB2, ECE1, PAX6, PBXIP1, SOX2, EDNRB, TUBA1A, SMO, NFIA, NFIB, PSAP, CNTN1, AKT1, APOE, SOX9	595	255	20119	2.38683	0.997727	0.0732559	0.071759
GOTERM_BP_DIRECT	GO:0048715~negative regulation of oligodendrocyte differentiation	5	0.794913	0.00165477	NOTCH1, TMEM98, ID2, ID4, HES1	595	18	20119	9.39262	0.998206	0.0751934	0.0736568
GOTERM_BP_DIRECT	GO:0006826~iron ion transport	6	0.953895	0.00170479	FTL1, TF, HEPH, FTH1, CP, B2M	595	30	20119	6.76269	0.998518	0.0756649	0.0741187
GOTERM_BP_DIRECT	GO:0031641~regulation of myelination	6	0.953895	0.00170479	TCF7L2, PTPRZ1, CDH2, LGI4, AKT1, PTN	595	30	20119	6.76269	0.998518	0.0756649	0.0741187
GOTERM_BP_DIRECT	GO:0001501~skeletal system development	12	1.90779	0.00198514	NOTCH2, COL18A1, TGFB2, MMP14, COL2A1, COL11A2, COL9A1, LTBP3, SOX9, BMPR1B, HSPB11, FGFRL1	595	133	20119	3.05084	0.999493	0.0858841	0.0841291
GOTERM_BP_DIRECT	GO:0001503~ossification	11	1.74881	0.0020307	MMP14, COL2A1, SMO, IGF2, FZD9, SOX9, PTN, MESD, CHRDL1, GPLD1, GPM6B	595	114	20119	3.2627	0.999574	0.0858841	0.0841291
KEGG_PATHWAY	mmu04974:Protein digestion and absorption	12	1.90779	0.00203922	COL18A1, COL2A1, COL16A1, SLC7A8, COL11A2, COL9A1, COL4A5, ATP1A2, SLC3A2, ATP1B3, COL9A2, ATP1A1	333	108	9011	3.00667	0.456839	0.0470589	0.0431373
GOTERM_BP_DIRECT	GO:0071711~basement membrane organization	5	0.794913	0.00204754	ITGB1, CAV2, CAV1, DAG1, PMP22	595	19	20119	8.89828	0.999601	0.0858841	0.0841291
GOTERM_BP_DIRECT	GO:1902430~negative regulation of beta-amyloid formation	5	0.794913	0.00204754	RTN3, SPON1, APOE, CLU, RTN4	595	19	20119	8.89828	0.999601	0.0858841	0.0841291
GOTERM_BP_DIRECT	GO:0001709~cell fate determination	5	0.794913	0.00204754	NOTCH2, PTCH1, HES1, PAX6, CHRDL1	595	19	20119	8.89828	0.999601	0.0858841	0.0841291
GOTERM_MF_DIRECT	GO:0008379~thioredoxin peroxidase activity	4	0.63593	0.00224531	PRDX4, PRDX1, SELENOF, PRDX6	585	9	18600	14.1311	0.901039	0.11002	0.107882
GOTERM_BP_DIRECT	GO:0045893~positive regulation of transcription, DNA-templated	37	5.88235	0.00231125	ZFP423, NOTCH1, MAGED1, PBXIP1, RORB, ETS2, ACTB, SOX2, SFR1, FGF9, MDK, AKT1, SOX8, HES1, SOX9, APOE, TEAD2, SNX5, CDK5RAP2, TCF7L2, SREBF1, XRCC6, PTCH1, PAX6, MT3, AGT, TOX3, TF, SMO, MDFIC, NFIA, ASPH, LHX2, BAMBI, NFIB, ID2, TCF4	595	738	20119	1.69525	0.999854	0.0950563	0.0931138
GOTERM_BP_DIRECT	GO:0045892~negative regulation of transcription, DNA-templated	35	5.56439	0.00231602	ZFP423, NOTCH1, CDKN1B, CEBPD, LDB1, MAGED1, ZBTB20, PBXIP1, RORB, ENO1, CIART, DACH1, BASP1, HEY2, SIX3, SOX8, HES1, SOX9, CDK5RAP2, TCF7L2, XRCC6, ZFP219, PTCH1, DAB2IP, MT3, DKK3, SMO, MDFIC, ID2, ID1, PDCD4, ID4, ID3, CRYAB, VGLL4	595	685	20119	1.72769	0.999857	0.0950563	0.0931138
GOTERM_BP_DIRECT	GO:1904754~positive regulation of vascular associated smooth muscle cell migration	5	0.794913	0.00250026	FGF9, SMO, LRP1, ADAMTS1, AGT	595	20	20119	8.45336	0.999929	0.101527	0.099452
GOTERM_BP_DIRECT	GO:0009448~gamma-aminobutyric acid metabolic process	3	0.476948	0.00255957	ALDH5A1, ABAT, PHGDH	595	3	20119	33.8134	0.999944	0.10283	0.100729
GOTERM_BP_DIRECT	GO:0030509~BMP signaling pathway	11	1.74881	0.00261974	NOTCH2, TCF7L2, TGFB2, NFIA, ID1, PDCD4, SOSTDC1, HES1, BMPR1B, CHRDL1, RGMA	595	118	20119	3.1521	0.999955	0.10283	0.100729
GOTERM_BP_DIRECT	GO:0048714~positive regulation of oligodendrocyte differentiation	6	0.953895	0.00264012	IL33, PTPRZ1, MDK, PTPRA, DAG1, PTN	595	33	20119	6.1479	0.999959	0.10283	0.100729
GOTERM_BP_DIRECT	GO:0010875~positive regulation of cholesterol efflux	6	0.953895	0.00264012	ABCA1, ABCA8A, LRP1, CAV1, PTCH1, APOE	595	33	20119	6.1479	0.999959	0.10283	0.100729
GOTERM_BP_DIRECT	GO:0010718~positive regulation of epithelial to mesenchymal transition	7	1.11288	0.00276368	OLFM1, SDCBP, TGFB2, NOTCH1, MDK, BAMBI, PDPN	595	48	20119	4.93113	0.999974	0.106555	0.104378
KEGG_PATHWAY	mmu00071:Fatty acid degradation	8	1.27186	0.00277767	ACAA2, ACADL, ECI1, ECI2, ACSL3, HADH, ALDH7A1, ALDH9A1	333	52	9011	4.16309	0.564682	0.0551745	0.0505766
GOTERM_MF_DIRECT	GO:0005102~receptor binding	26	4.13355	0.00286066	ITGB1, CNTFR, PECR, LRP1, CLU, EFNB2, SCP2, PDPN, SIX3, APOE, SLC39A1, PDGFRB, ABCA1, ITPRID2, TGFB2, CADM1, CAV1, RARRES2, MSN, WIPI1, S100B, RGMA, PTPRD, AMACR, PIK3IP1, EGFL8	585	436	18600	1.89602	0.947547	0.12934	0.126826
GOTERM_BP_DIRECT	GO:0032956~regulation of actin cytoskeleton organization	9	1.43084	0.00288577	PDGFRB, EPHA5, TGFB2, LRP1, PAK3, RND2, RHOC, PAM, GPM6B	595	82	20119	3.71123	0.999984	0.11015	0.107899
GOTERM_MF_DIRECT	GO:0035373~chondroitin sulfate proteoglycan binding	3	0.476948	0.00289097	SEMA5A, PTN, PTPRF	585	3	18600	31.7949	0.949162	0.12934	0.126826
KEGG_PATHWAY	mmu04514:Cell adhesion molecules	16	2.54372	0.00292043	ITGB1, NLGN1, VCAM1, CADM1, PTPRF, PTPRD, ALCAM, SLITRK2, CDH2, CLDN9, CLDN23, CNTN1, NCAM1, NRCAM, NEO1, JAM3	333	182	9011	2.37891	0.582924	0.0551745	0.0505766
KEGG_PATHWAY	mmu00910:Nitrogen metabolism	5	0.794913	0.00294264	GLUD1, CAR2, CAR14, CAR6, GLUL	333	17	9011	7.95884	0.585692	0.0551745	0.0505766
KEGG_PATHWAY	mmu00260:Glycine, serine and threonine metabolism	7	1.11288	0.00318198	GCSH, GAMT, PSAT1, GLDC, PHGDH, SDSL, ALDH7A1	333	40	9011	4.73551	0.614391	0.0561527	0.0514733
GOTERM_MF_DIRECT	GO:0050839~cell adhesion molecule binding	9	1.43084	0.00331864	PTPRD, ITGB1, SDCBP, POSTN, NLGN1, VCAM1, CADM1, MSN, PTPRF	585	79	18600	3.6222	0.967306	0.141485	0.138735
GOTERM_MF_DIRECT	GO:0017080~sodium channel regulator activity	6	0.953895	0.00343743	FXYD3, FXYD1, FXYD7, GPLD1, AGT, SNTA1	585	33	18600	5.78089	0.97108	0.141485	0.138735
GOTERM_CC_DIRECT	GO:0030176~integral component of endoplasmic reticulum membrane	11	1.74881	0.00351851	STIM1, ASPH, SELENOS, ITPR1, EMC3, SCD2, SARAF, ABCB9, ERGIC3, HACD2, RTN4	613	125	21095	3.02832	0.865416	0.0339328	0.0305932
GOTERM_BP_DIRECT	GO:0099054~presynapse assembly	4	0.63593	0.00353904	PTPRD, EFNB2, SDCBP, CADM1	595	11	20119	12.2958	0.999999	0.133744	0.131011
GOTERM_BP_DIRECT	GO:0001502~cartilage condensation	5	0.794913	0.00360269	TGFB2, COL2A1, SOX9, SULF1, BMPR1B	595	22	20119	7.68487	0.999999	0.133744	0.131011
GOTERM_BP_DIRECT	GO:0045165~cell fate commitment	9	1.43084	0.00360903	SOX2, NOTCH1, HEY2, KDR, SOSTDC1, HES1, SOX8, PAX6, SOX9	595	85	20119	3.58025	0.999999	0.133744	0.131011
GOTERM_BP_DIRECT	GO:0002062~chondrocyte differentiation	8	1.27186	0.00385554	COL2A1, FGF9, NFIB, COL11A2, LTBP3, SOX9, BMPR1B, GPLD1	595	68	20119	3.97805	1	0.141008	0.138126
GOTERM_BP_DIRECT	GO:0048661~positive regulation of smooth muscle cell proliferation	9	1.43084	0.00387891	PDGFRB, FLT1, ID2, S1PR1, AKT1, AKR1B1, CYBA, SULF1, VEGFA	595	86	20119	3.53862	1	0.141008	0.138126
GOTERM_CC_DIRECT	GO:0031982~vesicle	13	2.06677	0.00391186	RAB3B, LRPAP1, SPARC, CD81, ECE1, VEGFA, RAB32, TF, DPP7, SYT11, KIF5B, MYO6, AKT1	613	169	21095	2.64713	0.892494	0.0370975	0.0334464
GOTERM_BP_DIRECT	GO:0048568~embryonic organ development	7	1.11288	0.00415262	SOX2, PDGFRB, SMO, RDH10, PTCH1, TEAD2, ZFP36L1	595	52	20119	4.55181	1	0.145205	0.142238
GOTERM_BP_DIRECT	GO:0001755~neural crest cell migration	7	1.11288	0.00415262	SEMA5A, SEMA4A, EDNRB, SMO, SOX8, PAX6, SEMA3E	595	52	20119	4.55181	1	0.145205	0.142238
GOTERM_BP_DIRECT	GO:0031623~receptor internalization	7	1.11288	0.00415262	ITGB1, GRIA2, LRP1, CD81, CAV1, NEDD4, CD9	595	52	20119	4.55181	1	0.145205	0.142238
GOTERM_BP_DIRECT	GO:0007193~adenylate cyclase-inhibiting G-protein coupled receptor signaling pathway	7	1.11288	0.00415262	AKAP12, GABBR1, GPR37, PSAP, S1PR1, S1PR3, GNAI2	595	52	20119	4.55181	1	0.145205	0.142238
GOTERM_BP_DIRECT	GO:0014009~glial cell proliferation	5	0.794913	0.00426067	NFIA, LGI4, NFIB, PENK, DBI	595	23	20119	7.35075	1	0.145205	0.142238
GOTERM_BP_DIRECT	GO:0048010~vascular endothelial growth factor receptor signaling pathway	5	0.794913	0.00426067	FLT1, FGF9, KDR, SULF1, VEGFA	595	23	20119	7.35075	1	0.145205	0.142238
GOTERM_BP_DIRECT	GO:0071397~cellular response to cholesterol	5	0.794913	0.00426067	SMO, PTCH1, DAG1, MLC1, GPLD1	595	23	20119	7.35075	1	0.145205	0.142238
GOTERM_CC_DIRECT	GO:0005890~sodium:potassium-exchanging ATPase complex	4	0.63593	0.00439541	FXYD1, ATP1A2, ATP1B3, ATP1A1	613	12	21095	11.4709	0.918447	0.0409998	0.0369647
GOTERM_BP_DIRECT	GO:0002040~sprouting angiogenesis	6	0.953895	0.00440208	NOTCH1, FLT1, NRARP, SEMA3E, RECK, VEGFA	595	37	20119	5.48326	1	0.148697	0.145658
GOTERM_BP_DIRECT	GO:0055085~transmembrane transport	25	3.97456	0.00447368	ABCD3, KCNA2, ITPR1, SLC35F1, AQP4, ABCB9, SLC7A11, ATP1A1, SAT1, SLC7A3, SLC22A17, SLC39A7, SLC39A1, SLC12A2, ABCA1, ATP6V0E1, SLC16A1, SLC30A3, ABCA8A, ABCA5, TPCN1, SLC7A8, SLC26A7, SLC25A4, SFXN5	595	453	20119	1.86608	1	0.14979	0.146729
GOTERM_MF_DIRECT	GO:0050998~nitric-oxide synthase binding	5	0.794913	0.00448484	CDH2, CAV1, CALM1, ACTB, SNTA1	585	22	18600	7.22611	0.990199	0.177496	0.174046
GOTERM_BP_DIRECT	GO:0014044~Schwann cell development	4	0.63593	0.00461598	LGI4, LAMB2, DAG1, PMP22	595	12	20119	11.2711	1	0.15189	0.148786
GOTERM_BP_DIRECT	GO:0036151~phosphatidylcholine acyl-chain remodeling	4	0.63593	0.00461598	LPCAT3, MBOAT2, PLA2G4A, DBI	595	12	20119	11.2711	1	0.15189	0.148786
GOTERM_BP_DIRECT	GO:0010628~positive regulation of gene expression	31	4.92846	0.00465708	CNTF, NOTCH1, CLU, FGF9, HEY2, AKT1, CTSH, SOX8, HES1, SOX9, IL33, TGFB2, CAV1, MSN, PAX6, MT3, F3, AGT, VEGFA, OLFM1, SMO, ID2, ID1, CNTN1, ID4, PMP22, ID3, VIM, BMPR1B, MET, CD44	595	610	20119	1.71839	1	0.151932	0.148827
KEGG_PATHWAY	mmu00280:Valine, leucine and isoleucine degradation	8	1.27186	0.00469336	MCEE, ACAA2, BCKDHB, ABAT, HADH, HSD17B10, ALDH7A1, ALDH9A1	333	57	9011	3.7979	0.755029	0.0782226	0.071704
GOTERM_CC_DIRECT	GO:0005594~collagen type IX trimer	3	0.476948	0.00484972	COL16A1, COL9A1, COL9A2	613	4	21095	25.8095	0.9371	0.0445079	0.0401275
GOTERM_BP_DIRECT	GO:0016055~Wnt signaling pathway	16	2.54372	0.00492773	TCF7L2, TLE3, LDB1, CTNNBIP1, FZD9, NDRG2, MESD, CELSR2, NKD1, DKK3, SOX2, FGF9, FRZB, SOSTDC1, RECK, CD44	595	238	20119	2.27317	1	0.157027	0.153818
GOTERM_BP_DIRECT	GO:0071526~semaphorin-plexin signaling pathway	6	0.953895	0.00494827	SEMA5A, SEMA4A, KDR, PLXNB2, SEMA3E, MET	595	38	20119	5.33897	1	0.157027	0.153818
GOTERM_MF_DIRECT	GO:0005507~copper ion binding	8	1.27186	0.00494968	MOXD1, HEPH, S100A13, MT1, PAM, CP, MT3, ATOX1	585	67	18600	3.7964	0.993939	0.188638	0.184971
GOTERM_BP_DIRECT	GO:0021780~glial cell fate specification	3	0.476948	0.00501895	NFIA, NFIB, SOX9	595	4	20119	25.3601	1	0.157027	0.153818
GOTERM_BP_DIRECT	GO:2000243~positive regulation of reproductive process	3	0.476948	0.00501895	SYCE3, FGF9, UNC5C	595	4	20119	25.3601	1	0.157027	0.153818
GOTERM_BP_DIRECT	GO:0035910~ascending aorta morphogenesis	3	0.476948	0.00501895	TGFB2, HEY2, HES1	595	4	20119	25.3601	1	0.157027	0.153818
GOTERM_CC_DIRECT	GO:0044297~cell body	11	1.74881	0.00517682	SLC12A2, EPHA4, ENTPD2, SYT11, GNB2, RBP1, VIM, GLUL, CACNG4, RLBP1, GNAI2	613	132	21095	2.86773	0.947831	0.0467558	0.0421541
GOTERM_MF_DIRECT	GO:0048156~tau protein binding	5	0.794913	0.00529617	HSP90AB1, HSPA2, APOE, S100B, CLU	585	23	18600	6.91193	0.995764	0.194634	0.190851
GOTERM_BP_DIRECT	GO:0045785~positive regulation of cell adhesion	8	1.27186	0.0052979	CD63, EPHA4, ADGRG1, LDB1, LAMB2, MDK, VEGFA	595	72	20119	3.75705	1	0.163395	0.160056
GOTERM_BP_DIRECT	GO:0071260~cellular response to mechanical stimulus	10	1.58983	0.0053081	IL33, CAV1, DAG1, AKT1, CYBA, ATP1A2, LTBR, ATP1A1, SOX9, AGT	595	110	20119	3.07395	1	0.163395	0.160056
KEGG_PATHWAY	mmu04015:Rap1 signaling pathway	17	2.7027	0.00559126	PDGFRB, ITGB1, NGFR, FLT1, MAGI3, ACTB, RAP1GAP, VEGFA, GNAI2, FGF9, ADORA2B, ID1, KDR, AKT1, PLCE1, CALM1, MET	333	214	9011	2.14963	0.812969	0.0882831	0.0809262
GOTERM_CC_DIRECT	GO:1990907~beta-catenin-TCF complex	4	0.63593	0.00559193	TCF7L2, TLE3, LDB1, TCF4	613	13	21095	10.5885	0.958859	0.0489509	0.0441333
GOTERM_CC_DIRECT	GO:0001527~microfibril	4	0.63593	0.00559193	EFEMP2, MFAP2, LTBP4, LTBP1	613	13	21095	10.5885	0.958859	0.0489509	0.0441333
GOTERM_MF_DIRECT	GO:0030984~kininogen binding	3	0.476948	0.00566163	CTSL, CTSH, CTSB	585	4	18600	23.8462	0.997098	0.20089	0.196986
GOTERM_CC_DIRECT	GO:0031090~organelle membrane	6	0.953895	0.00574945	SLC22A17, HM13, GSTA1, ATP1A2, ATP1A1, ITM2B	613	40	21095	5.16191	0.962405	0.0495672	0.0446889
GOTERM_BP_DIRECT	GO:0000122~negative regulation of transcription from RNA polymerase II promoter	46	7.3132	0.00581056	NOTCH2, NOTCH1, LDB1, MAGED1, ZFP608, ZBTB20, NRARP, ENO1, ETS2, SOX2, SDCBP, SDR16C5, CCND3, DACH1, EDNRB, FGF9, HEY2, SOX8, HES1, SOX9, CRYM, IL33, TCF7L2, SREBF1, ZFP219, S100A1, PTCH1, CAV1, CTNNBIP1, IGF2, DAB2IP, NR2F1, PAX6, KLF3, HOPX, VEGFA, SMO, IFI27, NFIB, NEDD4, ID2, ID1, ID4, ID3, TCF4, MET	595	1032	20119	1.50719	1	0.177431	0.173806
GOTERM_BP_DIRECT	GO:0002070~epithelial cell maturation	4	0.63593	0.00587032	SIX3, KDR, AKR1B1, VEGFA	595	13	20119	10.4041	1	0.177834	0.174199
GOTERM_BP_DIRECT	GO:0048286~lung alveolus development	7	1.11288	0.00599979	SOX2, PDPN, KDR, SLC7A11, TNS3, HOPX, VEGFA	595	56	20119	4.22668	1	0.178916	0.17526
GOTERM_BP_DIRECT	GO:0001654~eye development	7	1.11288	0.00599979	SOX2, TGFB2, SIX6, FGF9, SIX3, BMPR1B, CHRDL1	595	56	20119	4.22668	1	0.178916	0.17526
GOTERM_CC_DIRECT	GO:0005925~focal adhesion	14	2.22576	0.00601067	ITGB1, CRB1, DST, CAV2, CAV1, MSN, CYBA, ACTB, AIF1L, SDCBP, PTPRA, DAG1, MAPRE1, TNS3	613	201	21095	2.39691	0.967626	0.0510459	0.046022
KEGG_PATHWAY	mmu04971:Gastric acid secretion	9	1.43084	0.0061408	CAR2, ITPR1, SLC26A7, ATP1A2, ATP1B3, ATP1A1, CALM1, ACTB, GNAI2	333	75	9011	3.24721	0.841462	0.092112	0.084436
GOTERM_BP_DIRECT	GO:0032024~positive regulation of insulin secretion	8	1.27186	0.006155	GLUD1, TCF7L2, STIM1, ITPR1, ORAI1, ABAT, TM7SF3, GLUL	595	74	20119	3.65551	1	0.180118	0.176438
GOTERM_BP_DIRECT	GO:0045747~positive regulation of Notch signaling pathway	6	0.953895	0.00618168	SOX2, ENHO, TGFB2, NOTCH1, HES1, RECK	595	40	20119	5.07202	1	0.180118	0.176438
GOTERM_BP_DIRECT	GO:0005977~glycogen metabolic process	6	0.953895	0.00618168	PPP1R2, TCF7L2, UGP2, GAA, AKT1, PYGL	595	40	20119	5.07202	1	0.180118	0.176438
GOTERM_MF_DIRECT	GO:0008483~transaminase activity	5	0.794913	0.00620007	OAT, AADAT, PSAT1, ABAT, ETNPPL	585	24	18600	6.62393	0.998338	0.212246	0.208121
GOTERM_MF_DIRECT	GO:0030020~extracellular matrix structural constituent conferring tensile strength	6	0.953895	0.00639421	COL18A1, COL2A1, COL16A1, COL11A2, COL4A5, COL9A2	585	38	18600	5.02024	0.998641	0.212246	0.208121
GOTERM_CC_DIRECT	GO:0030027~lamellipodium	14	2.22576	0.00651718	ITGB1, NOTCH1, KCNA2, GDPD2, UNC5C, ACTB, CDH2, PTPRZ1, PDPN, RAB13, DAG1, FAT1, PLCE1, PDLIM4	613	203	21095	2.37329	0.975776	0.0545334	0.0491663
GOTERM_BP_DIRECT	GO:0006633~fatty acid biosynthetic process	8	1.27186	0.00662038	PECR, ABCD3, SCD2, PLA2G4A, HSD17B12, ACSL3, HACD2, MGLL	595	75	20119	3.60677	1	0.19	0.186117
GOTERM_BP_DIRECT	GO:0009749~response to glucose	8	1.27186	0.00662038	SREBF1, PCSK1, TCF7L2, CDKN1B, SELENOS, CTSL, GLUL, GPLD1	595	75	20119	3.60677	1	0.19	0.186117
GOTERM_CC_DIRECT	GO:0099056~integral component of presynaptic membrane	9	1.43084	0.00679817	PTPRD, EFNB2, GRIA2, EPHA4, GABBR1, CADM1, KCNA2, NCAM1, SLC6A1	613	96	21095	3.22619	0.979377	0.0560603	0.0505429
GOTERM_BP_DIRECT	GO:0030308~negative regulation of cell growth	11	1.74881	0.00680516	TGFB2, CDKN1B, FRZB, FHL1, DAB2IP, ENO1, MT3, CRYAB, AGT, RTN4, VGLL4	595	135	20119	2.75517	1	0.192896	0.188954
GOTERM_BP_DIRECT	GO:0001569~branching involved in blood vessel morphogenesis	6	0.953895	0.00687289	SEMA5A, FLT1, KDR, NRARP, SEMA3E, VEGFA	595	41	20119	4.94831	1	0.192896	0.188954
GOTERM_BP_DIRECT	GO:0006693~prostaglandin metabolic process	6	0.953895	0.00687289	GSTM2, GSTM1, PDPN, GSTA1, PLA2G4A, PTGR1	595	41	20119	4.94831	1	0.192896	0.188954
KEGG_PATHWAY	mmu04151:PI3K-Akt signaling pathway	24	3.81558	0.00691412	PDGFRB, ITGB1, NGFR, CDKN1B, PHLPP1, FLT1, HSP90AB1, LAMB2, IGF2, PPP2R5A, VEGFA, GNG10, CCND3, COL2A1, FGF9, LPAR6, GNB2, COL9A1, KDR, AKT1, COL4A5, COL9A2, MET	333	359	9011	1.80903	0.874381	0.0933519	0.0855725
GOTERM_CC_DIRECT	GO:0008250~oligosaccharyltransferase complex	4	0.63593	0.00696515	RPN2, OSTC, RPN1, MAGT1	613	14	21095	9.83221	0.981259	0.0566168	0.0510446
KEGG_PATHWAY	mmu04024:cAMP signaling pathway	17	2.7027	0.00725534	GRIA2, GABBR1, VIPR2, PTCH1, ATP1A2, ATP1B3, ATP1A1, GRIN2C, TSHR, GNAI2, PPP1R1B, FXYD1, AKT1, PLCE1, ORAI1, SOX9, CALM1	333	220	9011	2.091	0.886648	0.0933519	0.0855725
GOTERM_CC_DIRECT	GO:0042734~presynaptic membrane	13	2.06677	0.0073041	NGFR, EPHA4, GRIA2, MARCKSL1, GABBR1, CADM1, KCNA2, SLC6A1, PTPRD, EFNB2, MARCKS, CNTN1, NCAM1	613	183	21095	2.44462	0.984568	0.0585357	0.0527747
GOTERM_BP_DIRECT	GO:0002067~glandular epithelial cell differentiation	4	0.63593	0.00730916	NFIB, CAV1, PAX6, SOX9	595	14	20119	9.66098	1	0.196472	0.192457
GOTERM_BP_DIRECT	GO:0046622~positive regulation of organ growth	4	0.63593	0.00730916	SMO, IGF2, AKT1, AGT	595	14	20119	9.66098	1	0.196472	0.192457
GOTERM_BP_DIRECT	GO:0003214~cardiac left ventricle morphogenesis	4	0.63593	0.00730916	TGFB2, NOTCH1, FGF9, HEY2	595	14	20119	9.66098	1	0.196472	0.192457
GOTERM_BP_DIRECT	GO:0061462~protein localization to lysosome	4	0.63593	0.00730916	LMBRD1, CD81, GLMP, RTN4	595	14	20119	9.66098	1	0.196472	0.192457
GOTERM_BP_DIRECT	GO:0060413~atrial septum morphogenesis	4	0.63593	0.00730916	NOTCH2, TGFB2, SMO, HEY2	595	14	20119	9.66098	1	0.196472	0.192457
GOTERM_BP_DIRECT	GO:2000347~positive regulation of hepatocyte proliferation	4	0.63593	0.00730916	MDK, ITPR1, PTN, RTN4	595	14	20119	9.66098	1	0.196472	0.192457
KEGG_PATHWAY	mmu04020:Calcium signaling pathway	18	2.86169	0.00733213	PDGFRB, FLT1, ITPR1, GRIN2C, VEGFA, TPCN1, TRHR, EDNRB, STIM1, FGF9, ASPH, ADORA2B, KDR, PLCE1, ORAI1, CALM1, MET, SLC25A4	333	240	9011	2.0295	0.889239	0.0933519	0.0855725
KEGG_PATHWAY	mmu01212:Fatty acid metabolism	8	1.27186	0.00746815	ACAA2, ACADL, SCP2, SCD2, HSD17B12, ACSL3, HADH, HACD2	333	62	9011	3.49162	0.893686	0.0933519	0.0855725
GOTERM_BP_DIRECT	GO:0050731~positive regulation of peptidyl-tyrosine phosphorylation	10	1.58983	0.00746932	ITGB1, PTPRZ1, CAV2, CD81, IGF2, CNTN1, PLPP3, AGT, CD44, VEGFA	595	116	20119	2.91495	1	0.199373	0.195299
GOTERM_CC_DIRECT	GO:0005788~endoplasmic reticulum lumen	10	1.58983	0.00747153	PDIA3, PCSK1, RCN2, P4HA1, OS9, FKBP14, SERPINH1, SELENOF, PPIB, PDIA6	613	118	21095	2.91633	0.98598	0.0590458	0.0532346
GOTERM_BP_DIRECT	GO:0046628~positive regulation of insulin receptor signaling pathway	5	0.794913	0.00769457	MARCKS, IGF2, AGT, SNX5, GNAI2	595	27	20119	6.26175	1	0.200791	0.196688
GOTERM_BP_DIRECT	GO:0003151~outflow tract morphogenesis	7	1.11288	0.00773286	TGFB2, NOTCH1, NEDD4, HEY2, HES1, DHRS3, VEGFA	595	59	20119	4.01176	1	0.200791	0.196688
GOTERM_BP_DIRECT	GO:0001942~hair follicle development	7	1.11288	0.00773286	NGFR, TGFB2, SMO, LDB1, LHX2, DBI, SOX9	595	59	20119	4.01176	1	0.200791	0.196688
GOTERM_BP_DIRECT	GO:0006635~fatty acid beta-oxidation	7	1.11288	0.00773286	ABCD3, ACAA2, SCP2, ECI1, ECI2, HADH, HSD17B10	595	59	20119	4.01176	1	0.200791	0.196688
GOTERM_BP_DIRECT	GO:0045766~positive regulation of angiogenesis	12	1.90779	0.00804616	SEMA5A, ITGB1, FLT1, STIM1, IGF2, KDR, CTSH, CHI3L1, F3, SASH1, RTN4, VEGFA	595	160	20119	2.53601	1	0.207201	0.202967
GOTERM_BP_DIRECT	GO:0060948~cardiac vascular smooth muscle cell development	3	0.476948	0.00820162	NOTCH1, HEY2, VEGFA	595	5	20119	20.2881	1	0.207201	0.202967
GOTERM_BP_DIRECT	GO:0098942~retrograde trans-synaptic signaling by trans-synaptic protein complex	3	0.476948	0.00820162	NLGN1, CADM1, DAG1	595	5	20119	20.2881	1	0.207201	0.202967
GOTERM_BP_DIRECT	GO:0036324~vascular endothelial growth factor receptor-2 signaling pathway	3	0.476948	0.00820162	DAB2IP, KDR, VEGFA	595	5	20119	20.2881	1	0.207201	0.202967
GOTERM_BP_DIRECT	GO:0007409~axonogenesis	10	1.58983	0.00832156	SEMA4A, NOTCH1, PTPRZ1, SLITRK2, DST, METRN, PAX6, PAK3, ACTB, DCLK1	595	118	20119	2.86555	1	0.207201	0.202967
GOTERM_BP_DIRECT	GO:0006865~amino acid transport	7	1.11288	0.00838323	SLC7A8, SLC1A3, SLC3A2, SLC7A11, SLC38A3, SFXN5, SLC7A3	595	60	20119	3.9449	1	0.207201	0.202967
GOTERM_BP_DIRECT	GO:0048873~homeostasis of number of cells within a tissue	6	0.953895	0.00841397	NOTCH1, TUBA1A, SMO, SOX9, LIPA, VEGFA	595	43	20119	4.71816	1	0.207201	0.202967
GOTERM_BP_DIRECT	GO:0055072~iron ion homeostasis	6	0.953895	0.00841397	TF, HEPH, SLC22A17, CP, NEO1, B2M	595	43	20119	4.71816	1	0.207201	0.202967
GOTERM_CC_DIRECT	GO:0005777~peroxisome	11	1.74881	0.00854114	FNDC5, GSTK1, PECR, RIDA, ABCD3, AMACR, SCP2, ECI2, IDH2, VIM, ACSL3	613	142	21095	2.66577	0.992409	0.0665741	0.060022
GOTERM_MF_DIRECT	GO:0052650~NADP-retinol dehydrogenase activity	4	0.63593	0.00865517	DHRS7, RDH10, AKR1B1, DHRS3	585	14	18600	9.08425	0.99987	0.278318	0.272908
KEGG_PATHWAY	mmu04350:TGF-beta signaling pathway	10	1.58983	0.00871078	TGFB2, BAMBI, ID2, ID1, ID4, ID3, BMPR1B, LTBP1, NEO1, RGMA	333	96	9011	2.81876	0.926901	0.104529	0.0958186
GOTERM_BP_DIRECT	GO:0001568~blood vessel development	8	1.27186	0.00874668	PDGFRB, TCF7L2, TGFB2, HEY2, PAX6, PLPP3, AGT, VEGFA	595	79	20119	3.42415	1	0.211913	0.207583
GOTERM_CC_DIRECT	GO:0098839~postsynaptic density membrane	10	1.58983	0.00875255	EFNB2, GRIA2, EPHA4, PTPRZ1, NRCAM, GRIN2C, SORCS2, PTPRF, RTN4, CACNG4	613	121	21095	2.84403	0.993276	0.0673	0.0606764
GOTERM_BP_DIRECT	GO:0007169~transmembrane receptor protein tyrosine kinase signaling pathway	10	1.58983	0.00877443	DDR1, PDGFRB, EPHA5, EPHA4, FLT1, KDR, SAMD12, MERTK, EPHB1, MET	595	119	20119	2.84147	1	0.211913	0.207583
GOTERM_BP_DIRECT	GO:0030007~cellular potassium ion homeostasis	4	0.63593	0.00893845	SLC12A2, ATP1A2, ATP1B3, ATP1A1	595	15	20119	9.01692	1	0.211913	0.207583
GOTERM_BP_DIRECT	GO:0060253~negative regulation of glial cell proliferation	4	0.63593	0.00893845	NOTCH1, IDH2, HES1, PTN	595	15	20119	9.01692	1	0.211913	0.207583
GOTERM_BP_DIRECT	GO:0035815~positive regulation of renal sodium excretion	4	0.63593	0.00893845	EDNRB, AGT, SNX5, GNAI2	595	15	20119	9.01692	1	0.211913	0.207583
GOTERM_BP_DIRECT	GO:0070986~left/right axis specification	4	0.63593	0.00893845	NOTCH2, NOTCH1, SMO, HSPB11	595	15	20119	9.01692	1	0.211913	0.207583
GOTERM_BP_DIRECT	GO:0010975~regulation of neuron projection development	6	0.953895	0.00926759	AKT1, NRCAM, PAX6, PAK3, PTPRF, RGMA	595	44	20119	4.61092	1	0.21836	0.213898
GOTERM_MF_DIRECT	GO:0016616~oxidoreductase activity, acting on the CH-OH group of donors, NAD or NADP as acceptor	7	1.11288	0.00948326	SDR16C5, DHRS7, RDH10, IDH2, PHGDH, HADH, DHRS3	585	58	18600	3.83731	0.999945	0.295705	0.289958
GOTERM_BP_DIRECT	GO:0006979~response to oxidative stress	11	1.74881	0.0095756	MMP14, PRDX4, PON2, PRDX1, GPX8, AKT1, APOE, SLC7A11, MT3, PRDX6, ATOX1	595	142	20119	2.61935	1	0.224233	0.219651
KEGG_PATHWAY	mmu04979:Cholesterol metabolism	7	1.11288	0.00968972	ABCA1, LRPAP1, LRP1, NPC2, APOC1, APOE, LIPA	333	50	9011	3.78841	0.945598	0.111804	0.102487
GOTERM_BP_DIRECT	GO:0031116~positive regulation of microtubule polymerization	5	0.794913	0.00994181	CDKN1B, CAV1, MAPRE1, MET, CDK5RAP2	595	29	20119	5.8299	1	0.230874	0.226156
GOTERM_BP_DIRECT	GO:0014070~response to organic cyclic compound	8	1.27186	0.00998013	VKORC1, MMP14, EDNRB, ABCD3, CTSL, IGF2, HES1, SLC7A11	595	81	20119	3.3396	1	0.230874	0.226156
GOTERM_BP_DIRECT	GO:0042220~response to cocaine	6	0.953895	0.010179	HSP90AB1, PPP1R1B, ABAT, NCAM1, SLC6A1, CACNG4	595	45	20119	4.50846	1	0.234056	0.229273
GOTERM_BP_DIRECT	GO:1901215~negative regulation of neuron death	8	1.27186	0.0106423	CNTF, SMO, MDK, ITPR1, APOE, MT3, NEO1, VEGFA	595	82	20119	3.29887	1	0.2425	0.237545
GOTERM_BP_DIRECT	GO:0070588~calcium ion transmembrane transport	9	1.43084	0.0106733	TMEM37, CACNB3, EDNRB, ASPH, ITPR1, ORAI1, CACNG4, ASIC1, TPCN1	595	102	20119	2.98354	1	0.2425	0.237545
GOTERM_BP_DIRECT	GO:0051044~positive regulation of membrane protein ectodomain proteolysis	4	0.63593	0.0107631	PACSIN3, APOE, GPLD1, RGMA	595	16	20119	8.45336	1	0.243094	0.238127
GOTERM_MF_DIRECT	GO:0043548~phosphatidylinositol 3-kinase binding	5	0.794913	0.0108241	PDGFRB, DAB2IP, ATP1A1, CALM1, MET	585	28	18600	5.67766	0.999986	0.327589	0.321221
GOTERM_BP_DIRECT	GO:0001935~endothelial cell proliferation	5	0.794913	0.011209	MMP14, CAV2, CAV1, NRARP, VEGFA	595	30	20119	5.63557	1	0.251676	0.246533
GOTERM_CC_DIRECT	GO:0031902~late endosome membrane	10	1.58983	0.0112488	CD63, TMEM59, LAPTM4A, YIPF1, SLC30A3, RNF13, ABCA5, LAMP2, PLD3, SLC29A3	613	126	21095	2.73117	0.998399	0.0846038	0.0762772
GOTERM_CC_DIRECT	GO:0030133~transport vesicle	7	1.11288	0.0113003	PCSK1, IL33, YIPF1, YIPF3, CAV2, C1QTNF5, FGFRL1	613	65	21095	3.70599	0.998445	0.0846038	0.0762772
GOTERM_CC_DIRECT	GO:0097450~astrocyte end-foot	3	0.476948	0.0116641	MLC1, AQP4, MT3	613	6	21095	17.2064	0.998739	0.086193	0.07771
KEGG_PATHWAY	mmu05225:Hepatocellular carcinoma	14	2.22576	0.0120019	TCF7L2, GSTM2, TGFB2, GSTM1, MGST3, IGF2, FZD9, GSTT3, MGST1, ACTB, GSTA4, GSTA1, AKT1, MET	333	174	9011	2.17725	0.972955	0.133354	0.122241
GOTERM_BP_DIRECT	GO:0097113~AMPA glutamate receptor clustering	3	0.476948	0.0120629	NLGN1, APOE, CHRDL1	595	6	20119	16.9067	1	0.265307	0.259886
GOTERM_BP_DIRECT	GO:0048505~regulation of timing of cell differentiation	3	0.476948	0.0120629	FGF9, HES1, PAX6	595	6	20119	16.9067	1	0.265307	0.259886
GOTERM_BP_DIRECT	GO:0048469~cell maturation	6	0.953895	0.0121823	BFSP2, ID2, KDR, HES1, SOX8, VEGFA	595	47	20119	4.31661	1	0.265307	0.259886
GOTERM_BP_DIRECT	GO:0051781~positive regulation of cell division	6	0.953895	0.0121823	TGFB2, FGF9, MDK, IGF2, PTN, VEGFA	595	47	20119	4.31661	1	0.265307	0.259886
GOTERM_BP_DIRECT	GO:0048662~negative regulation of smooth muscle cell proliferation	6	0.953895	0.0121823	VIPR2, CAV1, CTNNBIP1, APOE, NDRG2, AGT	595	47	20119	4.31661	1	0.265307	0.259886
GOTERM_BP_DIRECT	GO:0043491~protein kinase B signaling	7	1.11288	0.0122332	C1QTNF3, KDR, AKT1, SOX9, MERTK, MT3, ZFP36L1	595	65	20119	3.64145	1	0.265307	0.259886
GOTERM_MF_DIRECT	GO:0016829~lyase activity	12	1.90779	0.0123277	CAR2, XRCC6, DDT, GLDC, CAR14, ALDOC, SDSL, CSAD, CAR6, PAM, HACD2, ETNPPL	585	160	18600	2.38462	0.999997	0.362436	0.355391
GOTERM_BP_DIRECT	GO:0099560~synaptic membrane adhesion	5	0.794913	0.0125757	PTPRD, NLGN1, CADM1, SLITRK2, PTPRF	595	31	20119	5.45378	1	0.26818	0.2627
GOTERM_BP_DIRECT	GO:0050768~negative regulation of neurogenesis	5	0.794913	0.0125757	NOTCH1, LHX2, HES1, MT3, B2M	595	31	20119	5.45378	1	0.26818	0.2627
GOTERM_MF_DIRECT	GO:0042805~actinin binding	4	0.63593	0.0127102	PDLIM3, CSRP2, CSRP1, PDLIM4	585	16	18600	7.94872	0.999998	0.363299	0.356238
GOTERM_BP_DIRECT	GO:0003184~pulmonary valve morphogenesis	4	0.63593	0.0127872	NOTCH2, TGFB2, NOTCH1, HEY2	595	17	20119	7.9561	1	0.26818	0.2627
GOTERM_BP_DIRECT	GO:0040037~negative regulation of fibroblast growth factor receptor signaling pathway	4	0.63593	0.0127872	NGFR, TCF7L2, SULF1, FGFRL1	595	17	20119	7.9561	1	0.26818	0.2627
GOTERM_BP_DIRECT	GO:0032516~positive regulation of phosphoprotein phosphatase activity	4	0.63593	0.0127872	PDGFRB, HSP90AB1, GNA12, CALM1	595	17	20119	7.9561	1	0.26818	0.2627
GOTERM_BP_DIRECT	GO:0044319~wound healing, spreading of cells	4	0.63593	0.0127872	DDR1, PDPN, RHOC, CD44	595	17	20119	7.9561	1	0.26818	0.2627
GOTERM_BP_DIRECT	GO:0032355~response to estradiol	9	1.43084	0.0132652	PDGFRB, CDKN1B, PTCH1, PENK, SLC6A1, PAM, CRYAB, AGT, ASS1	595	106	20119	2.87095	1	0.276684	0.27103
GOTERM_MF_DIRECT	GO:0038085~vascular endothelial growth factor binding	3	0.476948	0.0135735	PDGFRB, KDR, PTN	585	6	18600	15.8974	0.999999	0.367555	0.360411
GOTERM_MF_DIRECT	GO:0004322~ferroxidase activity	3	0.476948	0.0135735	HEPH, FTH1, CP	585	6	18600	15.8974	0.999999	0.367555	0.360411
KEGG_PATHWAY	mmu04146:Peroxisome	9	1.43084	0.0136523	GSTK1, PECR, ABCD3, AMACR, SCP2, PRDX1, ECI2, IDH2, ACSL3	333	86	9011	2.83187	0.983595	0.141544	0.129749
KEGG_PATHWAY	mmu01200:Carbon metabolism	11	1.74881	0.0136826	GCSH, GLUD1, MCEE, PSAT1, GLDC, IDH2, SUCLG2, PHGDH, ALDOC, ENO1, SDSL	333	121	9011	2.46001	0.983745	0.141544	0.129749
GOTERM_BP_DIRECT	GO:0060038~cardiac muscle cell proliferation	5	0.794913	0.0140444	TGFB2, NOTCH1, FGF9, HEY2, DIPK2A	595	32	20119	5.28335	1	0.28977	0.283849
GOTERM_BP_DIRECT	GO:0021983~pituitary gland development	5	0.794913	0.0140444	PCSK1, TCF7L2, SIX3, HES1, PAX6	595	32	20119	5.28335	1	0.28977	0.283849
GOTERM_BP_DIRECT	GO:0030855~epithelial cell differentiation	9	1.43084	0.014721	CD63, GSTK1, TST, SMO, ID3, ALDOC, VEGFA, CTSB, CNN3	595	108	20119	2.81779	1	0.302097	0.295924
GOTERM_CC_DIRECT	GO:0005790~smooth endoplasmic reticulum	5	0.794913	0.014735	PDIA3, PRDX4, CANX, PPIB, PDIA6	613	33	21095	5.21405	0.999785	0.106762	0.0962549
GOTERM_CC_DIRECT	GO:0070062~extracellular exosome	9	1.43084	0.0148229	CD63, SDCBP, TMEM98, CD81, LAMP2, CD9, QSOX1, APOE, CLIC1	613	110	21095	2.81559	0.999796	0.106762	0.0962549
KEGG_PATHWAY	mmu00982:Drug metabolism - cytochrome P450	8	1.27186	0.0152661	GSTK1, GSTM2, GSTM1, GSTA4, MGST3, GSTA1, GSTT3, MGST1	333	71	9011	3.04902	0.989946	0.1503	0.137775
KEGG_PATHWAY	mmu04512:ECM-receptor interaction	9	1.43084	0.015531	ITGB1, COL2A1, LAMB2, DAG1, COL9A1, COL4A5, COL9A2, CD44	333	88	9011	2.76751	0.990723	0.1503	0.137775
GOTERM_BP_DIRECT	GO:2001238~positive regulation of extrinsic apoptotic signaling pathway	5	0.794913	0.0156174	PDIA3, CAV1, LTBR, AGT, ITM2C	595	33	20119	5.12325	1	0.317083	0.310604
GOTERM_BP_DIRECT	GO:0048013~ephrin receptor signaling pathway	5	0.794913	0.0156174	EFNB2, EPHA5, EPHA4, EPHB1, NGEF	595	33	20119	5.12325	1	0.317083	0.310604
GOTERM_BP_DIRECT	GO:0051592~response to calcium ion	7	1.11288	0.0160983	PCSK1, S100A16, CAV1, PENK, PLA2G4A, CALM1, SLC6A1	595	69	20119	3.43035	1	0.32086	0.314303
GOTERM_BP_DIRECT	GO:0060348~bone development	8	1.27186	0.0161987	VKORC1, MMP14, SPARC, COL2A1, CADM1, SULF1, BMPR1B, PPIB	595	89	20119	3.03941	1	0.32086	0.314303
GOTERM_BP_DIRECT	GO:0007601~visual perception	11	1.74881	0.0162273	CRB1, OLFM2, BFSP2, COL2A1, GLRB, LAMB2, RDH10, NGB, RRH, RORB, RLBP1	595	154	20119	2.41525	1	0.32086	0.314303
GOTERM_CC_DIRECT	GO:0031226~intrinsic component of plasma membrane	5	0.794913	0.0163259	PDGFRB, CD63, ALCAM, PTPRZ1, S1PR1	613	34	21095	5.06069	0.999914	0.114997	0.103679
GOTERM_CC_DIRECT	GO:0005811~lipid particle	9	1.43084	0.0163704	SDR16C5, ABHD4, CAV2, CAV1, RDH10, RBP1, ACSL3, DHRS3, CKAP4	613	112	21095	2.76531	0.999917	0.114997	0.103679
GOTERM_BP_DIRECT	GO:0006814~sodium ion transport	10	1.58983	0.016505	SLC12A2, SLC20A1, FXYD3, NEDD4, FXYD1, ATP1A2, ATP1B3, ATP1A1, SLC38A3, ASIC1	595	132	20119	2.56162	1	0.32086	0.314303
GOTERM_BP_DIRECT	GO:1905806~regulation of synapse disassembly	3	0.476948	0.01656	ITGB1, EPHA4, NGEF	595	7	20119	14.4915	1	0.32086	0.314303
GOTERM_BP_DIRECT	GO:0070168~negative regulation of biomineral tissue development	3	0.476948	0.01656	NOTCH1, HEY2, SOX9	595	7	20119	14.4915	1	0.32086	0.314303
GOTERM_BP_DIRECT	GO:0006621~protein retention in ER lumen	3	0.476948	0.01656	OS9, KDELR1, KDELR3	595	7	20119	14.4915	1	0.32086	0.314303
GOTERM_BP_DIRECT	GO:0033602~negative regulation of dopamine secretion	3	0.476948	0.01656	GABBR1, SYT11, ABAT	595	7	20119	14.4915	1	0.32086	0.314303
GOTERM_BP_DIRECT	GO:1903598~positive regulation of gap junction assembly	3	0.476948	0.01656	CAV1, AGT, HOPX	595	7	20119	14.4915	1	0.32086	0.314303
GOTERM_CC_DIRECT	GO:0031527~filopodium membrane	4	0.63593	0.0166548	TTYH1, PDPN, FZD9, MSN	613	19	21095	7.24478	0.999929	0.115568	0.104194
GOTERM_MF_DIRECT	GO:0001968~fibronectin binding	6	0.953895	0.0169041	ITGB1, TNFAIP6, CTSL, MFAP2, HSD17B12, VEGFA	585	48	18600	3.97436	1	0.446007	0.437339
GOTERM_BP_DIRECT	GO:0001764~neuron migration	11	1.74881	0.0169057	GPM6A, TUBB2B, TUBB2A, TUBA1A, CHL1, NR2F1, PAX6, NEO1, CELSR2, MET, DCLK1	595	155	20119	2.39966	1	0.325233	0.318587
GOTERM_BP_DIRECT	GO:0043408~regulation of MAPK cascade	6	0.953895	0.0169561	PHLPP1, PSAP, ID1, TIMP2, KDR, PAK3	595	51	20119	3.97805	1	0.325233	0.318587
GOTERM_BP_DIRECT	GO:0046697~decidualization	5	0.794913	0.0172969	CTSL, PLA2G4A, PTN, IL11RA1, CTSB	595	34	20119	4.97257	1	0.330111	0.323365
GOTERM_BP_DIRECT	GO:0010867~positive regulation of triglyceride biosynthetic process	4	0.63593	0.0174448	SREBF1, TCF7L2, SLC27A1, GPLD1	595	19	20119	7.11862	1	0.331278	0.324509
KEGG_PATHWAY	mmu00980:Metabolism of xenobiotics by cytochrome P450	8	1.27186	0.0175802	GSTK1, GSTM2, GSTM1, GSTA4, MGST3, GSTA1, GSTT3, MGST1	333	73	9011	2.96549	0.995025	0.164815	0.15108
GOTERM_BP_DIRECT	GO:0045732~positive regulation of protein catabolic process	8	1.27186	0.0181052	CDKN1B, NEDD4, DAB2IP, MSN, PTTG1IP, SOX9, NKD1, VGLL4	595	91	20119	2.97261	1	0.342117	0.335126
GOTERM_BP_DIRECT	GO:0045429~positive regulation of nitric oxide biosynthetic process	6	0.953895	0.0183181	HSP90AB1, DDAH2, AKT1, CLU, AGT, ASS1	595	52	20119	3.90155	1	0.344435	0.337397
GOTERM_MF_DIRECT	GO:0051920~peroxiredoxin activity	3	0.476948	0.0186106	PRDX4, PRDX1, PRDX6	585	7	18600	13.6264	1	0.46332	0.454315
GOTERM_MF_DIRECT	GO:0099106~ion channel regulator activity	3	0.476948	0.0186106	FXYD3, FXYD1, FXYD7	585	7	18600	13.6264	1	0.46332	0.454315
GOTERM_BP_DIRECT	GO:0045807~positive regulation of endocytosis	5	0.794913	0.0190848	ITGB1, CD63, LRP1, CAV1, APOE	595	35	20119	4.83049	1	0.352479	0.345276
GOTERM_BP_DIRECT	GO:0035108~limb morphogenesis	5	0.794913	0.0190848	COL2A1, ASPH, NFIA, PTCH1, BMPR1B	595	35	20119	4.83049	1	0.352479	0.345276
GOTERM_BP_DIRECT	GO:0048754~branching morphogenesis of an epithelial tube	5	0.794913	0.0190848	SEMA5A, MMP14, NOTCH1, KDR, MET	595	35	20119	4.83049	1	0.352479	0.345276
GOTERM_BP_DIRECT	GO:0071277~cellular response to calcium ion	8	1.27186	0.0191153	NLGN1, TUBA1A, ASPH, CPNE5, SYT11, SYT15, FOSB, GPLD1	595	92	20119	2.9403	1	0.352479	0.345276
GOTERM_BP_DIRECT	GO:0007517~muscle organ development	7	1.11288	0.0194993	ITGB1, CD164, MEGF10, FHL1, ID3, CRYAB, MET	595	72	20119	3.28742	1	0.357831	0.350518
GOTERM_MF_DIRECT	GO:0045296~cadherin binding	7	1.11288	0.0197624	ARVCF, CDH2, CTNND2, CDH11, KDR, NEO1, RTN4	585	68	18600	3.273	1	0.46332	0.454315
GOTERM_BP_DIRECT	GO:0051649~establishment of localization in cell	13	2.06677	0.0197903	ABCA1, SLC14A1, CAV1, PLA2G4A, CYBA, AQP4, MERTK, RAP1GAP, DPP6, STIM1, NEDD4, MET, ASIC1	595	206	20119	2.13386	1	0.361434	0.354048
GOTERM_CC_DIRECT	GO:0033116~endoplasmic reticulum-Golgi intermediate compartment membrane	6	0.953895	0.0198793	LMAN1, TMED10, KDELR1, TMED7, PLPP3, ERGIC3	613	54	21095	3.82364	0.999989	0.136281	0.122868
GOTERM_BP_DIRECT	GO:0032092~positive regulation of protein binding	8	1.27186	0.0201642	TCF7L2, SPON1, HSP90AB1, LRP1, BAMBI, CAV1, SUB1, B2M	595	93	20119	2.90868	1	0.366509	0.359019
GOTERM_CC_DIRECT	GO:0099061~integral component of postsynaptic density membrane	7	1.11288	0.0204153	EFNB2, GRIA2, PTPRZ1, NRCAM, PTPRF, RTN4, CACNG4	613	74	21095	3.25526	0.999992	0.138289	0.124679
GOTERM_MF_DIRECT	GO:0043295~glutathione binding	4	0.63593	0.0205165	GSTM2, GSTM1, GSTA1, MGST1	585	19	18600	6.69366	1	0.46332	0.454315
GOTERM_MF_DIRECT	GO:0019899~enzyme binding	25	3.97456	0.0206042	NOTCH2, NOTCH1, LDB1, GLDC, ENO1, HACD2, GCSH, CDH2, LAMP2, AKT1, PLCE1, APOE, PDGFRB, CYB5A, GSTM2, GSTM1, CAV1, MSN, HSPA2, GLUD1, POR, SELENOS, NPC2, NEDD4, SLC25A4	585	488	18600	1.62884	1	0.46332	0.454315
GOTERM_MF_DIRECT	GO:0043621~protein self-association	8	1.27186	0.0206733	ABCD3, LDB1, ID1, CTSH, TCF4, AGA, ERGIC3, CTSB	585	88	18600	2.89044	1	0.46332	0.454315
GOTERM_BP_DIRECT	GO:0071407~cellular response to organic cyclic compound	7	1.11288	0.0207338	CDKN1B, SLC16A1, HSP90AB1, ARL6IP5, AKT1, CYBA, PAK3	595	73	20119	3.24239	1	0.375075	0.36741
GOTERM_CC_DIRECT	GO:0099026~anchored component of presynaptic membrane	3	0.476948	0.0209505	MARCKSL1, MARCKS, CNTN1	613	8	21095	12.9048	0.999994	0.140245	0.126443
GOTERM_BP_DIRECT	GO:0016192~vesicle-mediated transport	16	2.54372	0.0210276	RTN3, TMED10, YIPF1, KDELR1, GDI2, MLC1, SYT15, RAB27B, TVP23B, HSPA2, RAB32, LMAN1, SYT11, VAMP1, KDELR3, ERGIC3	595	282	20119	1.91849	1	0.378597	0.37086
GOTERM_MF_DIRECT	GO:0004177~aminopeptidase activity	5	0.794913	0.0211623	DPP7, CTSL, CTSH, LAP3, TRHDE	585	34	18600	4.67572	1	0.46332	0.454315
GOTERM_MF_DIRECT	GO:0005246~calcium channel regulator activity	5	0.794913	0.0211623	CACNB3, STIM1, GNB2, ORAI1, CACNG4	585	34	18600	4.67572	1	0.46332	0.454315
GOTERM_BP_DIRECT	GO:0051216~cartilage development	8	1.27186	0.0212526	COL2A1, NFIA, COL11A2, COL9A1, SOX9, SULF1, BMPR1B, CD44	595	94	20119	2.87774	1	0.38085	0.373068
GOTERM_BP_DIRECT	GO:1901687~glutathione derivative biosynthetic process	3	0.476948	0.0216522	GSTM2, GSTM1, GSTA1	595	8	20119	12.68	1	0.380859	0.373076
GOTERM_BP_DIRECT	GO:0044242~cellular lipid catabolic process	3	0.476948	0.0216522	ACADL, LRP1, MT3	595	8	20119	12.68	1	0.380859	0.373076
GOTERM_BP_DIRECT	GO:0021978~telencephalon regionalization	3	0.476948	0.0216522	LHX2, SIX3, PAX6	595	8	20119	12.68	1	0.380859	0.373076
GOTERM_BP_DIRECT	GO:0003179~heart valve morphogenesis	3	0.476948	0.0216522	TGFB2, SOX9, FGFRL1	595	8	20119	12.68	1	0.380859	0.373076
GOTERM_BP_DIRECT	GO:0032922~circadian regulation of gene expression	7	1.11288	0.0220201	NGFR, MAGED1, ID2, ID1, ID4, ID3, CIART	595	74	20119	3.19857	1	0.383244	0.375413
GOTERM_CC_DIRECT	GO:0005829~cytosol	146	23.2114	0.0224491	RAB3B, CNTF, MLC1, ENO1, ESPN, SAT1, CLU, LIPA, ETS2, ACTB, CNDP2, NUDT4, NAA80, SOX2, DACH1, SCP2, KIF5B, PLCE1, AKT1, ARHGEF40, GLUL, CAR6, EPHB1, HMGN3, TNS3, B2M, RGS6, CDK5RAP2, GAMT, S100A1, FBXO2, CTNNBIP1, PDIA6, CARHSP1, POR, RBP1, ORAI1, LAP3, S100A3, ALDH7A1, NGEF, NOTCH2, NOTCH1, TEX264, MAGED1, RPN1, HTRA1, AKR1C19, RAP1GAP, CNN3, ZFP36L1, SDCBP, DPP7, PRDX4, SEC14L1, S100A16, PRDX1,…	613	4292	21095	1.17061	0.999998	0.14853	0.133912
GOTERM_BP_DIRECT	GO:0021915~neural tube development	6	0.953895	0.0228305	TCF7L2, MARCKS, NOTCH1, HES1, PHGDH, ZFP36L1	595	55	20119	3.68874	1	0.383244	0.375413
GOTERM_BP_DIRECT	GO:0031290~retinal ganglion cell axon guidance	4	0.63593	0.0229263	ALCAM, NRCAM, BMPR1B, EPHB1	595	21	20119	6.44066	1	0.383244	0.375413
GOTERM_BP_DIRECT	GO:0048745~smooth muscle tissue development	4	0.63593	0.0229263	PDGFRB, SMO, PTCH1, SCHIP1	595	21	20119	6.44066	1	0.383244	0.375413
GOTERM_BP_DIRECT	GO:1905564~positive regulation of vascular endothelial cell proliferation	4	0.63593	0.0229263	COL18A1, MDK, IGF2, NRARP	595	21	20119	6.44066	1	0.383244	0.375413
GOTERM_BP_DIRECT	GO:0060997~dendritic spine morphogenesis	4	0.63593	0.0229263	EPHA5, CTNND2, PAK3, EPHB1	595	21	20119	6.44066	1	0.383244	0.375413
GOTERM_BP_DIRECT	GO:0042462~eye photoreceptor cell development	4	0.63593	0.0229263	CRB1, PAX6, RORB, VEGFA	595	21	20119	6.44066	1	0.383244	0.375413
GOTERM_BP_DIRECT	GO:0035641~locomotory exploration behavior	4	0.63593	0.0229263	PENK, LSAMP, ATP1A2, APOE	595	21	20119	6.44066	1	0.383244	0.375413
GOTERM_BP_DIRECT	GO:0051146~striated muscle cell differentiation	4	0.63593	0.0229263	CDH2, IGF2, PMP22, AKT1	595	21	20119	6.44066	1	0.383244	0.375413
GOTERM_BP_DIRECT	GO:1900182~positive regulation of protein localization to nucleus	5	0.794913	0.0229926	NGFR, TCF7L2, TGFB2, CAV2, AKT1	595	37	20119	4.56938	1	0.383244	0.375413
GOTERM_BP_DIRECT	GO:0042572~retinol metabolic process	5	0.794913	0.0229926	SDR16C5, DHRS7, RDH10, RBP1, DHRS3	595	37	20119	4.56938	1	0.383244	0.375413
GOTERM_BP_DIRECT	GO:0048514~blood vessel morphogenesis	5	0.794913	0.0229926	EFNB2, FLT1, CDH2, NEDD4, VEGFA	595	37	20119	4.56938	1	0.383244	0.375413
GOTERM_CC_DIRECT	GO:0010008~endosome membrane	11	1.74881	0.0232581	TM9SF2, CD63, CD164, FCGRT, LAMP2, GOLIM4,
