# Supplementary material for: Deciphering Müller cell heterogeneity signatures in diabetic retinopathy across species: an integrative single-cell analysis
Source: Eur J Med Res. 2024 May 3;29:265. doi: 10.1186/s40001-024-01847-y (PMC11067085; doi:10.1186/s40001-024-01847-y)
Supplement: Supplementary file 4 — Additional file 4: Table S2. Differentially expressed genes along the pseudo-time. [file 40001_2024_1847_MOESM4_ESM.xlsx]

## Sheet: Timediff_top
status	family	pval	qval	gene_short_name	use_for_ordering
OK	negbinomial.size	9.88373e-82	1.95975e-79	AABR07000398.1	TRUE
OK	negbinomial.size	3.75268e-126	1.19637e-123	Cited2	TRUE
OK	negbinomial.size	3.0684e-55	3.99113e-53	Sgk1	TRUE
OK	negbinomial.size	1.45714e-54	1.83656e-52	Ttyh1	FALSE
OK	negbinomial.size	5.02229e-32	3.29264e-30	Klc3	FALSE
OK	negbinomial.size	7.31744e-160	3.21552e-157	Apoe	TRUE
OK	negbinomial.size	2.2968e-58	3.24728e-56	Atp1a3	TRUE
OK	negbinomial.size	6.40591e-31	4.0685e-29	LOC108348111	TRUE
OK	negbinomial.size	1.94852e-21	8.58566e-20	Fxyd7	TRUE
OK	negbinomial.size	1.013e-54	1.29687e-52	Fxyd1	FALSE
OK	negbinomial.size	4.85571e-20	1.97372e-18	Lgi4	FALSE
OK	negbinomial.size	7.78732e-75	1.42263e-72	Tsks	TRUE
OK	negbinomial.size	8.63752e-21	3.65723e-19	Fcgrt	FALSE
OK	negbinomial.size	6.29925e-122	1.79683e-119	Slc17a7	TRUE
OK	negbinomial.size	6.82375e-43	6.12969e-41	Dbp	FALSE
OK	negbinomial.size	1.04707e-194	5.67479e-192	Ldha	TRUE
OK	negbinomial.size	4.70538e-35	3.43071e-33	LOC108349594	TRUE
OK	negbinomial.size	3.06841e-35	2.24726e-33	Mfge8	FALSE
OK	negbinomial.size	4.12496e-92	8.94235e-90	Rlbp1	FALSE
OK	negbinomial.size	7.18648e-21	3.05877e-19	Prc1	FALSE
OK	negbinomial.size	2.8675e-18	1.06202e-16	Mesd	FALSE
OK	negbinomial.size	2.01857e-22	9.45817e-21	Prss23	FALSE
OK	negbinomial.size	1.21666e-30	7.60836e-29	LOC103694857	TRUE
OK	negbinomial.size	2.00575e-113	5.52736e-111	Dkk3	TRUE
OK	negbinomial.size	9.77779e-28	5.55864e-26	Btbd10	TRUE
OK	negbinomial.size	1.36356e-33	9.51507e-32	Spon1	FALSE
OK	negbinomial.size	1.24238e-69	2.08246e-67	Crym	TRUE
OK	negbinomial.size	1.31103e-32	8.84483e-31	Aldoa	TRUE
OK	negbinomial.size	8.15848e-217	5.30595e-214	Fam57b	TRUE
OK	negbinomial.size	2.77756e-21	1.21399e-19	Hirip3	TRUE
OK	negbinomial.size	1.02531e-21	4.6372e-20	Sez6l2	FALSE
OK	negbinomial.size	9.18507e-66	1.43596e-63	Htra1	FALSE
OK	negbinomial.size	2.72634e-18	1.01436e-16	Ctbp2	TRUE
OK	negbinomial.size	4.13472e-45	4.00157e-43	Drd4	TRUE
OK	negbinomial.size	6.89441e-42	5.96256e-40	Cd81	FALSE
OK	negbinomial.size	8.07407e-158	3.45464e-155	Cabp4	TRUE
OK	negbinomial.size	1.02027e-28	6.07642e-27	AC134224.1	TRUE
OK	negbinomial.size	6.36669e-50	6.90106e-48	AC134224.3	FALSE
OK	negbinomial.size	2.39016e-17	8.46659e-16	Fau	FALSE
OK	negbinomial.size	7.24428e-60	1.0332e-57	Cox8a	TRUE
OK	negbinomial.size	5.8333e-24	2.83963e-22	Rtn3	FALSE
OK	negbinomial.size	1.39611e-18	5.29121e-17	Slc3a2	FALSE
OK	negbinomial.size	3.19742e-204	1.92544e-201	RGD1597339	TRUE
OK	negbinomial.size	0	0	Rom1	TRUE
OK	negbinomial.size	1.64961e-31	1.06856e-29	Tmem138	TRUE
OK	negbinomial.size	2.31886e-38	1.81261e-36	Rorb	TRUE
OK	negbinomial.size	4.5229e-42	3.9325e-40	Kcnv2	FALSE
OK	negbinomial.size	6.29737e-58	8.82664e-56	Il33	TRUE
OK	negbinomial.size	3.87564e-18	1.42244e-16	LOC100911660	FALSE
OK	negbinomial.size	7.27979e-71	1.28654e-68	Got1	TRUE
OK	negbinomial.size	4.48322e-28	2.58485e-26	Scd2	TRUE
OK	negbinomial.size	1.02916e-46	1.03291e-44	Arl3	TRUE
OK	negbinomial.size	1.611e-55	2.11236e-53	Mef2c	TRUE
OK	negbinomial.size	6.20104e-251	4.80108e-248	Map1b	TRUE
OK	negbinomial.size	3.7245e-27	2.06678e-25	Kif2a	TRUE
OK	negbinomial.size	1.16877e-19	4.66903e-18	Gpx8	FALSE
OK	negbinomial.size	4.27199e-42	3.73431e-40	Nim1k	TRUE
OK	negbinomial.size	4.88869e-27	2.67627e-25	Egflam	FALSE
OK	negbinomial.size	8.6912e-94	1.99029e-91	Slc1a3	FALSE
OK	negbinomial.size	1.12855e-17	4.04163e-16	Basp1	FALSE
OK	negbinomial.size	1.3065e-100	3.26805e-98	Ankrd33b	TRUE
OK	negbinomial.size	5.52852e-103	1.4268e-100	Car2	TRUE
OK	negbinomial.size	4.68342e-39	3.6965e-37	Fabp12	TRUE
OK	negbinomial.size	2.00485e-127	6.65241e-125	Fabp5	TRUE
OK	negbinomial.size	1.35643e-34	9.75847e-33	Tpd52	TRUE
OK	negbinomial.size	4.5798e-19	1.77716e-17	Nlgn1	FALSE
OK	negbinomial.size	5.52739e-44	5.13542e-42	Sox2	FALSE
OK	negbinomial.size	7.80037e-22	3.55255e-20	Bbs7	TRUE
OK	negbinomial.size	6.7134e-71	1.19949e-68	Mgarp	FALSE
OK	negbinomial.size	2.27857e-18	8.57577e-17	Postn	TRUE
OK	negbinomial.size	4.11449e-21	1.75584e-19	Rnf13	FALSE
OK	negbinomial.size	2.84103e-31	1.83303e-29	Gria2	TRUE
OK	negbinomial.size	8.74844e-19	3.37064e-17	S100a16	FALSE
OK	negbinomial.size	1.20737e-30	7.57941e-29	Car14	FALSE
OK	negbinomial.size	1.57035e-53	1.9054e-51	Anp32e	TRUE
OK	negbinomial.size	6.49233e-32	4.22235e-30	Atp1a1	FALSE
OK	negbinomial.size	2.79581e-21	1.21869e-19	Psrc1	FALSE
OK	negbinomial.size	3.66418e-27	2.04027e-25	Celsr2	TRUE
OK	negbinomial.size	2.65507e-17	9.38453e-16	Vcam1	FALSE
OK	negbinomial.size	4.81125e-22	2.20978e-20	Cnn3	FALSE
OK	negbinomial.size	7.96006e-36	5.90971e-34	F3	FALSE
OK	negbinomial.size	2.87483e-60	4.17338e-58	Abca4	TRUE
OK	negbinomial.size	3.85388e-46	3.79759e-44	Rrh	TRUE
OK	negbinomial.size	2.25246e-112	6.1038e-110	Acadm	TRUE
OK	negbinomial.size	1.40129e-17	4.9964e-16	Fbxl13	FALSE
OK	negbinomial.size	0	0	Gngt1	TRUE
OK	negbinomial.size	1.06552e-40	8.93005e-39	Pon2	FALSE
OK	negbinomial.size	2.69771e-237	1.99373e-234	Ndufa4	TRUE
OK	negbinomial.size	3.32329e-28	1.94365e-26	Cav2	FALSE
OK	negbinomial.size	4.52941e-46	4.43245e-44	Cav1	FALSE
OK	negbinomial.size	2.3096e-60	3.38304e-58	Gpr37	FALSE
OK	negbinomial.size	3.03664e-33	2.10097e-31	Pax4	FALSE
OK	negbinomial.size	9.53698e-83	1.93827e-80	Impdh1	TRUE
OK	negbinomial.size	1.90437e-21	8.43684e-20	Podxl	FALSE
OK	negbinomial.size	1.43761e-82	2.88569e-80	Ptn	FALSE
OK	negbinomial.size	1.11505e-40	9.24976e-39	Rarres2	FALSE
OK	negbinomial.size	3.15602e-22	1.47031e-20	Tmem176b	FALSE
OK	negbinomial.size	1.56789e-96	3.74886e-94	Ccdc126	TRUE
OK	negbinomial.size	3.49115e-18	1.28713e-16	Tril	FALSE
OK	negbinomial.size	2.03994e-18	7.71333e-17	Vopp1	TRUE
OK	negbinomial.size	4.64068e-49	4.83671e-47	Herc3	TRUE
OK	negbinomial.size	1.32218e-25	6.93462e-24	Snca	FALSE
OK	negbinomial.size	1.69423e-25	8.77275e-24	Gadd45a	TRUE
OK	negbinomial.size	0	0	Hk2	TRUE
OK	negbinomial.size	3.2168e-27	1.79732e-25	Tet3	TRUE
OK	negbinomial.size	1.29575e-21	5.81979e-20	Sfxn5	FALSE
OK	negbinomial.size	3.54051e-127	1.1513e-124	Slc6a6	TRUE
OK	negbinomial.size	5.07422e-32	3.31332e-30	Slc6a1	FALSE
OK	negbinomial.size	0	0	Rho	TRUE
OK	negbinomial.size	1.18982e-46	1.18682e-44	Hnrnpf	TRUE
OK	negbinomial.size	7.28829e-50	7.79608e-48	LOC100911545	TRUE
OK	negbinomial.size	1.53869e-129	5.212e-127	Cd9	FALSE
OK	negbinomial.size	1.00756e-133	3.64041e-131	Ybx3	TRUE
OK	negbinomial.size	6.11952e-31	3.90186e-29	Pde6h	TRUE
OK	negbinomial.size	2.93431e-21	1.27224e-19	Eps8	FALSE
OK	negbinomial.size	3.5277e-23	1.70199e-21	Mgst1	FALSE
OK	negbinomial.size	7.42397e-18	2.68834e-16	Camsap1	TRUE
OK	negbinomial.size	6.49117e-23	3.11327e-21	Stkld1	FALSE
OK	negbinomial.size	6.98559e-44	6.41688e-42	Stxbp1	TRUE
OK	negbinomial.size	1.5675e-20	6.55167e-19	Pbx3	FALSE
OK	negbinomial.size	1.33074e-37	1.02543e-35	Lhx2	FALSE
OK	negbinomial.size	1.2285e-20	5.16129e-19	Rpl35	FALSE
OK	negbinomial.size	3.78618e-40	3.06266e-38	Tnfaip6	FALSE
OK	negbinomial.size	5.43389e-18	1.98538e-16	Bbs5	FALSE
OK	negbinomial.size	4.698e-198	2.72803e-195	Neurod1	TRUE
OK	negbinomial.size	1.12053e-54	1.42334e-52	Frzb	FALSE
OK	negbinomial.size	2.05271e-32	1.36225e-30	Mdk	FALSE
OK	negbinomial.size	1.16285e-17	4.15532e-16	Hsd17b12	FALSE
OK	negbinomial.size	5.27024e-20	2.13156e-18	Mpped2	TRUE
OK	negbinomial.size	8.73156e-34	6.17246e-32	Scg5	TRUE
OK	negbinomial.size	6.47952e-40	5.21537e-38	Ckmt1	TRUE
OK	negbinomial.size	3.41416e-40	2.80358e-38	B2m	TRUE
OK	negbinomial.size	5.58717e-55	7.20966e-53	Stard7	TRUE
OK	negbinomial.size	1.23858e-70	2.14234e-68	Snap25	TRUE
OK	negbinomial.size	6.91389e-18	2.51483e-16	Jag1	FALSE
OK	negbinomial.size	4.73751e-34	3.36363e-32	Btbd3	TRUE
OK	negbinomial.size	1.87268e-23	9.08895e-22	Cst3	TRUE
OK	negbinomial.size	4.87383e-20	1.97615e-18	Id1	TRUE
OK	negbinomial.size	8.55744e-43	7.64481e-41	Cox4i2	TRUE
OK	negbinomial.size	8.82922e-28	5.05473e-26	Kif3b	TRUE
OK	negbinomial.size	1.82238e-93	4.1153e-91	Raly	TRUE
OK	negbinomial.size	2.5748e-18	9.62385e-17	Tp53inp2	FALSE
OK	negbinomial.size	1.61283e-21	7.22397e-20	Srsf6	TRUE
OK	negbinomial.size	5.56466e-50	6.07221e-48	Dbndd2	TRUE
OK	negbinomial.size	4.60984e-126	1.44137e-123	Kcnb1	TRUE
OK	negbinomial.size	2.22248e-19	8.72835e-18	Pmepa1	TRUE
OK	negbinomial.size	7.21489e-40	5.77867e-38	Uckl1	TRUE
OK	negbinomial.size	9.13856e-176	4.24525e-173	Pcmtd2	TRUE
OK	negbinomial.size	0	0	Rp1	TRUE
OK	negbinomial.size	7.97249e-123	2.31473e-120	Penk	TRUE
OK	negbinomial.size	3.38083e-67	5.49689e-65	Clta	TRUE
OK	negbinomial.size	5.73572e-27	3.12943e-25	Slc44a1	FALSE
OK	negbinomial.size	4.43014e-28	2.57249e-26	Ptgr1	FALSE
OK	negbinomial.size	1.21349e-83	2.49748e-81	Slc31a2	TRUE
OK	negbinomial.size	1.57273e-19	6.23682e-18	Kdm4c	TRUE
OK	negbinomial.size	5.07396e-25	2.57002e-23	Ptprd	FALSE
OK	negbinomial.size	1.20079e-32	8.16892e-31	Lurap1l	FALSE
OK	negbinomial.size	3.45578e-40	2.82349e-38	Plpp3	FALSE
OK	negbinomial.size	1.64678e-54	2.05962e-52	Tmem59	FALSE
OK	negbinomial.size	2.43794e-18	9.13328e-17	Dio1	FALSE
OK	negbinomial.size	4.9203e-26	2.61435e-24	Slc1a7	FALSE
OK	negbinomial.size	9.31659e-20	3.74021e-18	Uqcrh	TRUE
OK	negbinomial.size	1.00402e-22	4.78718e-21	Prdx1	FALSE
OK	negbinomial.size	1.58688e-48	1.6227e-46	Rps8	TRUE
OK	negbinomial.size	3.19417e-28	1.87487e-26	Ybx1	TRUE
OK	negbinomial.size	3.26763e-34	2.34046e-32	Zbtb8a	FALSE
OK	negbinomial.size	1.62113e-40	1.33796e-38	Epb41	FALSE
OK	negbinomial.size	4.54085e-196	2.54585e-193	LOC100360316	TRUE
OK	negbinomial.size	1.21707e-20	5.12653e-19	Ftl1	TRUE
OK	negbinomial.size	7.13781e-38	5.55281e-36	Rsrp1	TRUE
OK	negbinomial.size	1.91614e-20	7.96789e-19	Hmgcl	TRUE
OK	negbinomial.size	4.02758e-98	9.77378e-96	Id3	TRUE
OK	negbinomial.size	3.62332e-21	1.5544e-19	Rap1gap	TRUE
OK	negbinomial.size	1.80683e-17	6.42827e-16	Mfap2	FALSE
OK	negbinomial.size	2.2796e-42	2.00346e-40	Kif1b	TRUE
OK	negbinomial.size	2.87902e-21	1.2516e-19	Eno1	FALSE
OK	negbinomial.size	1.21289e-41	1.03791e-39	Espn	FALSE
OK	negbinomial.size	7.16432e-31	4.51491e-29	Icmt	TRUE
OK	negbinomial.size	6.39994e-20	2.58205e-18	Prkcz	FALSE
OK	negbinomial.size	4.41711e-273	3.77989e-270	Gnb1	TRUE
OK	negbinomial.size	1.32143e-18	5.01991e-17	Pir	FALSE
OK	negbinomial.size	2.00986e-20	8.33629e-19	Rs1	FALSE
OK	negbinomial.size	1.29727e-62	1.97124e-60	Sat1	TRUE
OK	negbinomial.size	2.71867e-17	9.58848e-16	Slc7a3	TRUE
OK	negbinomial.size	4.54432e-24	2.22548e-22	Cox7b	TRUE
OK	negbinomial.size	1.07295e-22	5.10091e-21	Tspan6	FALSE
OK	negbinomial.size	6.09722e-30	3.7551e-28	Gucy2f	FALSE
OK	negbinomial.size	2.60765e-18	9.72428e-17	Pak3	TRUE
OK	negbinomial.size	4.40742e-20	1.80504e-18	Pgrmc1	FALSE
OK	negbinomial.size	5.85477e-44	5.40868e-42	Slc25a5	TRUE
OK	negbinomial.size	1.30208e-32	8.82105e-31	Upf3b	TRUE
OK	negbinomial.size	1.7217e-33	1.19629e-31	Lamp2	FALSE
OK	negbinomial.size	4.48567e-37	3.42407e-35	Slitrk2	FALSE
OK	negbinomial.size	3.81624e-24	1.87457e-22	LOC103689983	FALSE
OK	negbinomial.size	3.62268e-22	1.67333e-20	Ppm1b	FALSE
OK	negbinomial.size	3.59816e-18	1.32359e-16	Six3	FALSE
OK	negbinomial.size	1.85533e-32	1.2363e-30	Pcare	TRUE
OK	negbinomial.size	3.37585e-18	1.24745e-16	Itsn2	TRUE
OK	negbinomial.size	7.10471e-53	8.5567e-51	Laptm4a	FALSE
OK	negbinomial.size	8.7308e-36	6.45246e-34	Id2	TRUE
OK	negbinomial.size	9.28326e-18	3.3393e-16	Cmpk2	TRUE
OK	negbinomial.size	2.03338e-17	7.21851e-16	Ahr	FALSE
OK	negbinomial.size	3.74794e-21	1.60362e-19	Bzw2	TRUE
OK	negbinomial.size	1.30673e-18	4.97567e-17	Psma3	FALSE
OK	negbinomial.size	7.30408e-30	4.4814e-28	Six6	FALSE
OK	negbinomial.size	3.24975e-24	1.60601e-22	Ppp2r5e	TRUE
OK	negbinomial.size	1.58957e-19	6.28829e-18	Wdr89	FALSE
OK	negbinomial.size	8.67525e-57	1.17542e-54	Rdh11	TRUE
OK	negbinomial.size	8.61401e-67	1.37309e-64	Rdh12	TRUE
OK	negbinomial.size	4.94911e-29	2.95836e-27	Zfp36l1	TRUE
OK	negbinomial.size	3.37531e-60	4.85657e-58	Ckb	FALSE
OK	negbinomial.size	1.69911e-22	8.00748e-21	Crip2	FALSE
OK	negbinomial.size	2.4877e-19	9.74638e-18	Rapgef5	FALSE
OK	negbinomial.size	3.08148e-24	1.52749e-22	Atp5f1b	FALSE
OK	negbinomial.size	3.41464e-36	2.55846e-34	Rpl41	TRUE
OK	negbinomial.size	1.84426e-52	2.15725e-50	Cd63	FALSE
OK	negbinomial.size	3.91466e-123	1.15724e-120	Reep6	TRUE
OK	negbinomial.size	8.85759e-50	9.41278e-48	Gpx4	FALSE
OK	negbinomial.size	1.76982e-30	1.0983e-28	Bsg	FALSE
OK	negbinomial.size	9.45685e-28	5.39505e-26	Plpp2	TRUE
OK	negbinomial.size	1.6452e-44	1.5462e-42	Nfyb	TRUE
OK	negbinomial.size	2.30283e-75	4.25474e-73	Cep290	TRUE
OK	negbinomial.size	6.65532e-62	9.92742e-60	Syt1	TRUE
OK	negbinomial.size	4.62938e-34	3.30128e-32	Mdm1	TRUE
OK	negbinomial.size	8.49463e-54	1.04632e-51	Dyrk2	TRUE
OK	negbinomial.size	2.50429e-26	1.3438e-24	Uqcrb.1	FALSE
OK	negbinomial.size	1.36648e-25	7.12102e-24	Cox6c	FALSE
OK	negbinomial.size	6.7777e-33	4.6302e-31	Rims2	TRUE
OK	negbinomial.size	1.13333e-41	9.74966e-40	Ndrg1	TRUE
OK	negbinomial.size	7.29568e-58	1.01385e-55	Ptp4a3	TRUE
OK	negbinomial.size	3.80113e-27	2.10213e-25	Rhpn1	TRUE
OK	negbinomial.size	1.12575e-217	7.62652e-215	Atf4	TRUE
OK	negbinomial.size	7.69251e-21	3.2656e-19	Tnrc6b	TRUE
OK	negbinomial.size	5.22405e-30	3.22958e-28	Tob2	TRUE
OK	negbinomial.size	1.1868e-29	7.17331e-28	Pacsin2	TRUE
OK	negbinomial.size	7.15215e-56	9.5317e-54	Mlc1	FALSE
OK	negbinomial.size	2.57536e-32	1.70215e-30	Tuba1a	FALSE
OK	negbinomial.size	9.26441e-36	6.81584e-34	Smarcd1	TRUE
OK	negbinomial.size	7.79869e-44	7.12353e-42	Zfp385a	TRUE
OK	negbinomial.size	1.09363e-29	6.63483e-28	Col5a3	TRUE
OK	negbinomial.size	1.36176e-25	7.11923e-24	Rdh8	FALSE
OK	negbinomial.size	6.86759e-23	3.28412e-21	Ntm	FALSE
OK	negbinomial.size	1.63006e-28	9.6727e-27	Oaf	FALSE
OK	negbinomial.size	8.8131e-18	3.17721e-16	Usp2	TRUE
OK	negbinomial.size	4.55267e-46	4.43245e-44	C2cd2l	TRUE
OK	negbinomial.size	4.11254e-31	2.64292e-29	Atp5mg	FALSE
OK	negbinomial.size	6.17827e-61	9.13204e-59	Cep164	TRUE
OK	negbinomial.size	9.45664e-27	5.12519e-25	Ncam1	FALSE
OK	negbinomial.size	1.82167e-25	9.40273e-24	Cryab	TRUE
OK	negbinomial.size	1.04118e-18	3.9832e-17	Rcn2	FALSE
OK	negbinomial.size	9.51448e-18	3.41492e-16	Tspan3	FALSE
OK	negbinomial.size	9.40428e-25	4.73388e-23	Bbs4	TRUE
OK	negbinomial.size	8.39543e-185	4.26567e-182	Slc24a1	TRUE
OK	negbinomial.size	3.57747e-19	1.39153e-17	Tln2	TRUE
OK	negbinomial.size	4.42537e-28	2.57249e-26	Scg3	FALSE
OK	negbinomial.size	9.46442e-19	3.62929e-17	Gsta4	FALSE
OK	negbinomial.size	1.56367e-41	1.33108e-39	Impg1	FALSE
OK	negbinomial.size	2.66192e-22	1.24368e-20	Hmgn3	FALSE
OK	negbinomial.size	4.76257e-259	3.87173e-256	Elovl4	TRUE
OK	negbinomial.size	5.21661e-24	2.54705e-22	Nt5e	TRUE
OK	negbinomial.size	4.73995e-43	4.28149e-41	Ctsh	FALSE
OK	negbinomial.size	3.69945e-40	3.00747e-38	Atp1b3	TRUE
OK	negbinomial.size	7.11215e-31	4.49947e-29	Rbp1	TRUE
OK	negbinomial.size	4.87323e-108	1.27797e-105	Pcbp4	TRUE
OK	negbinomial.size	2.78041e-20	1.14738e-18	Gnai2	FALSE
OK	negbinomial.size	0	0	Gnat1	TRUE
OK	negbinomial.size	1.06204e-52	1.26968e-50	Ip6k2	TRUE
OK	negbinomial.size	0	0	Tma7	TRUE
OK	negbinomial.size	8.6893e-43	7.72018e-41	Hhatl	TRUE
OK	negbinomial.size	1.19028e-39	9.48666e-38	Fyco1	TRUE
OK	negbinomial.size	0	0	Guca1a	TRUE
OK	negbinomial.size	5.57988e-279	5.04019e-276	Guca1b	TRUE
OK	negbinomial.size	8.66392e-45	8.18993e-43	Tbcc	TRUE
OK	negbinomial.size	5.71737e-22	2.6112e-20	Vegfa	TRUE
OK	negbinomial.size	2.76132e-101	7.01505e-99	Gsta1	TRUE
OK	negbinomial.size	1.66891e-21	7.45461e-20	Col9a1	TRUE
OK	negbinomial.size	3.23515e-21	1.39523e-19	Lmbrd1	FALSE
OK	negbinomial.size	8.98946e-25	4.53912e-23	Gls	FALSE
OK	negbinomial.size	6.51218e-45	6.19191e-43	Tmem237	TRUE
OK	negbinomial.size	2.69484e-37	2.06676e-35	Mpp4	TRUE
OK	negbinomial.size	2.75408e-18	1.02234e-16	Ptprn	FALSE
OK	negbinomial.size	7.49489e-56	9.90727e-54	Acsl3	TRUE
OK	negbinomial.size	1.9839e-43	1.80202e-41	Itm2c	FALSE
OK	negbinomial.size	1.42533e-30	8.87909e-29	Prss56	TRUE
OK	negbinomial.size	0	0	Sag	TRUE
OK	negbinomial.size	2.69497e-93	5.92129e-91	RGD1560925	TRUE
OK	negbinomial.size	5.85049e-155	2.32007e-152	AABR07068851.1	TRUE
OK	negbinomial.size	1.20873e-208	7.55873e-206	Pde6b	TRUE
OK	negbinomial.size	2.08778e-29	1.25259e-27	Arhgap24	FALSE
OK	negbinomial.size	4.193e-65	6.49276e-63	Cds1	TRUE
OK	negbinomial.size	1.39974e-90	2.99452e-88	Ppef2	TRUE
OK	negbinomial.size	6.26493e-35	4.54739e-33	Utp3	TRUE
OK	negbinomial.size	2.05248e-41	1.73808e-39	Igfbp7	FALSE
OK	negbinomial.size	3.9592e-48	4.02329e-46	Hopx	TRUE
OK	negbinomial.size	9.25431e-67	1.46083e-64	Kdr	TRUE
OK	negbinomial.size	0	0	Cnga1	TRUE
OK	negbinomial.size	3.5703e-24	1.75908e-22	Ugdh	TRUE
OK	negbinomial.size	1.45531e-46	1.4428e-44	LOC100360449	TRUE
OK	negbinomial.size	2.82414e-36	2.13571e-34	Prom1	TRUE
OK	negbinomial.size	2.76146e-25	1.41191e-23	Fbxl5	TRUE
OK	negbinomial.size	3.45535e-22	1.60059e-20	Rab28	TRUE
OK	negbinomial.size	2.08208e-19	8.19675e-18	Ccdc96	FALSE
OK	negbinomial.size	1.5429e-124	4.73321e-122	Osbp2	TRUE
OK	negbinomial.size	9.27236e-27	5.04212e-25	Purb	TRUE
OK	negbinomial.size	1.80533e-22	8.48349e-21	Lgalsl	TRUE
OK	negbinomial.size	3.00273e-19	1.17359e-17	Ugp2	FALSE
OK	negbinomial.size	4.48413e-25	2.27836e-23	Mdh1	FALSE
OK	negbinomial.size	3.22405e-33	2.22118e-31	Fam161a	FALSE
OK	negbinomial.size	6.4436e-50	6.93818e-48	Efemp1	FALSE
OK	negbinomial.size	2.30605e-57	3.15076e-55	Cfap36	TRUE
OK	negbinomial.size	3.29479e-81	6.45422e-79	Rtn4	FALSE
OK	negbinomial.size	2.48602e-54	3.08551e-52	Dbi	TRUE
OK	negbinomial.size	1.20867e-18	4.6131e-17	Chi3l1	FALSE
OK	negbinomial.size	1.80049e-62	2.71057e-60	Adipor1	TRUE
OK	negbinomial.size	0	0	Pdc	TRUE
OK	negbinomial.size	1.75252e-142	6.47597e-140	Glul	TRUE
OK	negbinomial.size	1.92531e-21	8.50642e-20	Qsox1	FALSE
OK	negbinomial.size	1.23957e-49	1.30871e-47	Igsf9	TRUE
OK	negbinomial.size	1.09262e-57	1.50551e-55	Tgfb2	FALSE
OK	negbinomial.size	3.53611e-79	6.84448e-77	Rd3	TRUE
OK	negbinomial.size	4.59952e-20	1.87898e-18	Rbm25l1	TRUE
OK	negbinomial.size	2.40042e-24	1.19719e-22	Rhot2	TRUE
OK	negbinomial.size	5.10529e-28	2.9331e-26	Hba-a2.1	TRUE
OK	negbinomial.size	4.67804e-18	1.71307e-16	Acsl6	TRUE
OK	negbinomial.size	5.00495e-51	5.6121e-49	Sparc	FALSE
OK	negbinomial.size	6.33779e-52	7.30823e-50	Guk1	TRUE
OK	negbinomial.size	1.4071e-29	8.47337e-28	Pmp22	FALSE
OK	negbinomial.size	0	0	Rcvrn	TRUE
OK	negbinomial.size	2.64096e-25	1.35455e-23	Rpl26	FALSE
OK	negbinomial.size	1.15798e-21	5.2154e-20	Tmem107	FALSE
OK	negbinomial.size	2.81377e-24	1.39905e-22	Wscd1	FALSE
OK	negbinomial.size	2.32591906615397e-316	2.36356988103117e-313	Aipl1	TRUE
OK	negbinomial.size	1.95789e-27	1.10918e-25	Pitpnm3	FALSE
OK	negbinomial.size	4.46737e-28	2.58485e-26	Aldoc	FALSE
OK	negbinomial.size	0	0	Unc119	TRUE
OK	negbinomial.size	4.02338e-26	2.15185e-24	Omg	FALSE
OK	negbinomial.size	2.32181e-21	1.01753e-19	Dusp14	TRUE
OK	negbinomial.size	2.38921e-18	8.97139e-17	Dgke	FALSE
OK	negbinomial.size	1.26052e-22	5.97516e-21	Ngfr	FALSE
OK	negbinomial.size	1.76678e-28	1.04458e-26	Mllt6	TRUE
OK	negbinomial.size	3.84327e-23	1.84875e-21	Rpl19	FALSE
OK	negbinomial.size	1.26806e-76	2.39736e-74	Arl4d	TRUE
OK	negbinomial.size	2.18218e-44	2.03908e-42	Plcd3	TRUE
OK	negbinomial.size	1.68543e-21	7.5078e-20	Nsf	TRUE
OK	negbinomial.size	2.24414e-27	1.26254e-25	Polg2	TRUE
OK	negbinomial.size	7.31471e-49	7.52721e-47	Ddx5	FALSE
OK	negbinomial.size	1.02675e-21	4.6372e-20	RGD1565033	FALSE
OK	negbinomial.size	3.16323e-151	1.22455e-148	Rgs9	TRUE
OK	negbinomial.size	4.55687e-56	6.12316e-54	Abca8a	TRUE
OK	negbinomial.size	2.03856e-27	1.15087e-25	Sox9	FALSE
OK	negbinomial.size	2.4935e-23	1.2066e-21	Fam104a	TRUE
OK	negbinomial.size	3.20605e-19	1.25005e-17	St6galnac2	FALSE
OK	negbinomial.size	4.67557e-26	2.49246e-24	Timp2	FALSE
OK	negbinomial.size	3.40171e-32	2.23921e-30	Fscn2	FALSE
OK	negbinomial.size	8.98229e-19	3.45255e-17	Pde6g	FALSE
OK	negbinomial.size	1.83783e-20	7.66185e-19	Ndrg2	FALSE
OK	negbinomial.size	1.00321e-19	4.01752e-18	Cmtm5	FALSE
OK	negbinomial.size	3.82866e-27	2.11018e-25	Nrl	FALSE
OK	negbinomial.size	1.77703e-146	6.71924e-144	Clu	TRUE
OK	negbinomial.size	1.79851e-19	7.09758e-18	Rp1l1	FALSE
OK	negbinomial.size	2.11283e-86	4.46137e-84	Itm2b	FALSE
OK	negbinomial.size	9.64435e-30	5.89502e-28	Zc3h13	TRUE
OK	negbinomial.size	1.41595e-20	5.93349e-19	Tpt1	TRUE
OK	negbinomial.size	9.41937e-35	6.80665e-33	Gtf2f2	TRUE
OK	negbinomial.size	8.89056e-20	3.57801e-18	Ptch1	FALSE
OK	negbinomial.size	5.86482e-74	1.05951e-71	Ctsl	FALSE
OK	negbinomial.size	5.00356e-22	2.29163e-20	Agtpbp1	FALSE
OK	negbinomial.size	8.41121e-52	9.63084e-50	Sncb	TRUE
OK	negbinomial.size	9.94982e-124	2.99582e-121	Nxnl2	TRUE
OK	negbinomial.size	1.36151e-52	1.61582e-50	Susd3	TRUE
OK	negbinomial.size	1.85606e-51	2.09567e-49	Id4	TRUE
OK	negbinomial.size	1.57557e-25	8.18443e-24	Elovl2	TRUE
OK	negbinomial.size	9.41722e-21	3.977e-19	Mak	FALSE
OK	negbinomial.size	1.35877e-39	1.07767e-37	Tubb2a	FALSE
OK	negbinomial.size	1.8146e-28	1.06897e-26	Gpld1	TRUE
OK	negbinomial.size	7.60252e-51	8.4088e-49	Optn	TRUE
OK	negbinomial.size	4.17373e-31	2.67168e-29	Fam107b	FALSE
OK	negbinomial.size	1.33231e-33	9.33708e-32	Mt1	TRUE
OK	negbinomial.size	3.09667e-36	2.33096e-34	Acbd7	FALSE
OK	negbinomial.size	1.56388e-32	1.04638e-30	C1ql3	FALSE
OK	negbinomial.size	1.42733e-76	2.66747e-74	Vim	FALSE
OK	negbinomial.size	1.63736e-51	1.86167e-49	Slmap	TRUE
OK	negbinomial.size	5.21405e-133	1.84294e-130	Lrit1	TRUE
OK	negbinomial.size	3.39974e-117	9.5304e-115	Cdhr1	TRUE
OK	negbinomial.size	3.0765e-27	1.72486e-25	Uba52	TRUE
OK	negbinomial.size	4.68536e-49	4.85218e-47	Cpe	TRUE
OK	negbinomial.size	1.14575e-129	3.96356e-127	Hmgb2	TRUE
OK	negbinomial.size	2.21615e-93	4.93595e-91	Gpm6a	FALSE
OK	negbinomial.size	3.32952e-50	3.65775e-48	Wdr17	TRUE
OK	negbinomial.size	5.57338e-26	2.95171e-24	Dlc1	FALSE
OK	negbinomial.size	3.40731e-22	1.58284e-20	AABR07026112.1	FALSE
OK	negbinomial.size	1.46032e-70	2.49929e-68	Grk1	TRUE
OK	negbinomial.size	1.44393e-22	6.82465e-21	Synj1	TRUE
OK	negbinomial.size	5.50906e-182	2.7143e-179	LOC100911295	TRUE
OK	negbinomial.size	1.042e-77	1.99316e-75	Arl6	TRUE
OK	negbinomial.size	6.5108e-37	4.94668e-35	Impg2	FALSE
OK	negbinomial.size	1.77545e-21	7.88718e-20	Rpl24	TRUE
OK	negbinomial.size	1.04518e-29	6.36464e-28	Lsamp	FALSE
OK	negbinomial.size	1.33411e-32	8.96338e-31	Hacd2	FALSE
OK	negbinomial.size	1.87817e-25	9.66365e-24	Hes1	TRUE
OK	negbinomial.size	6.18198e-18	2.25365e-16	Cebpd	TRUE
OK	negbinomial.size	4.7717e-20	1.94444e-18	Ttc39c	TRUE
OK	negbinomial.size	3.626e-49	3.80355e-47	Aqp4	TRUE
OK	negbinomial.size	7.02036e-39	5.51421e-37	Cdh2	FALSE
OK	negbinomial.size	1.2886e-19	5.13515e-18	Pfdn1	FALSE
OK	negbinomial.size	8.18579e-99	2.01656e-96	Ppp2r2b	TRUE
OK	negbinomial.size	4.60261e-36	3.43275e-34	Dpysl3	FALSE
OK	negbinomial.size	1.42026e-19	5.64595e-18	Ctxn3	FALSE
OK	negbinomial.size	7.325e-18	2.65842e-16	Rps14	FALSE
OK	negbinomial.size	7.44226e-173	3.36121e-170	Pde6a	TRUE
OK	negbinomial.size	1.03606e-67	1.70155e-65	Sec11c	FALSE
OK	negbinomial.size	2.04103e-231	1.44283e-228	Cplx4	TRUE
OK	negbinomial.size	1.175e-70	2.05422e-68	Hsbp1l1	TRUE
OK	negbinomial.size	7.80659e-19	3.0149e-17	Pqlc1	FALSE
OK	negbinomial.size	1.6042e-26	8.66533e-25	Got2	TRUE
OK	negbinomial.size	3.00113e-308	2.87032e-305	Cngb1	TRUE
OK	negbinomial.size	5.66347e-19	2.19244e-17	Mt2A	TRUE
OK	negbinomial.size	4.61013e-33	3.16271e-31	Nkd1	TRUE
OK	negbinomial.size	0	0	Rtbdn	TRUE
OK	negbinomial.size	1.31672e-33	9.26774e-32	Agt	TRUE
OK	negbinomial.size	8.33614e-18	3.01194e-16	Fam89a	FALSE
OK	negbinomial.size	2.1351e-21	9.38232e-20	Ppp1r18	FALSE
OK	negbinomial.size	5.78177e-48	5.83887e-46	Ddr1	FALSE
OK	negbinomial.size	4.54834e-22	2.09494e-20	Col11a2	TRUE
OK	negbinomial.size	1.92547e-85	4.01361e-83	Hspa1b	TRUE
OK	negbinomial.size	8.63405e-22	3.92126e-20	Ddah2	FALSE
OK	negbinomial.size	2.93642e-20	1.20869e-18	Rps18l1	FALSE
OK	negbinomial.size	3.70827e-179	1.77332e-176	AA926063	TRUE
OK	negbinomial.size	8.51893e-26	4.49705e-24	Pacsin1	FALSE
OK	negbinomial.size	0	0	Tulp1	TRUE
OK	negbinomial.size	2.21467e-41	1.86571e-39	Rrp1b	TRUE
OK	negbinomial.size	7.94953e-185	4.1694e-182	Agpat3	TRUE
OK	negbinomial.size	3.01179e-21	1.30236e-19	S100b	TRUE
OK	negbinomial.size	6.92911e-51	7.71647e-49	Snrpd3	TRUE
OK	negbinomial.size	6.11446e-45	5.84794e-43	AABR07044711.1	TRUE
OK	negbinomial.size	1.95227e-24	9.76677e-23	Zfp365	TRUE
OK	negbinomial.size	4.22684e-45	4.06652e-43	Psap	TRUE
OK	negbinomial.size	2.39206e-26	1.28783e-24	Marcks	FALSE
OK	negbinomial.size	3.39178e-21	1.45891e-19	Prdm1	FALSE
OK	negbinomial.size	4.54774e-52	5.28155e-50	Cers4	TRUE
OK	negbinomial.size	4.38967e-25	2.23735e-23	Actb	TRUE
OK	negbinomial.size	2.04908e-18	7.72992e-17	Gnb2	FALSE
OK	negbinomial.size	8.80304e-43	7.77873e-41	Rabgef1	TRUE
OK	negbinomial.size	9.70086e-26	5.10441e-24	Crcp	TRUE
OK	negbinomial.size	2.33542e-20	9.662e-19	Ppp1cc	FALSE
OK	negbinomial.size	9.56168e-25	4.79825e-23	Tmem116	FALSE
OK	negbinomial.size	3.67922e-20	1.51062e-18	Med13l	TRUE
OK	negbinomial.size	9.52619e-54	1.16456e-51	Bicdl1	TRUE
OK	negbinomial.size	1.09612e-40	9.13941e-39	Rplp0	TRUE
OK	negbinomial.size	4.77852e-27	2.62479e-25	Cox6a1	TRUE
OK	negbinomial.size	7.57513e-64	1.16192e-61	Dynll1	TRUE
OK	negbinomial.size	2.71736e-96	6.40313e-94	Mt-nd1	TRUE
OK	negbinomial.size	1.46098e-52	1.72131e-50	Mt-nd2	TRUE
OK	negbinomial.size	3.72874e-111	9.93862e-109	Mt-co1	TRUE
OK	negbinomial.size	5.27414e-157	2.19877e-154	Mt-co2	TRUE
OK	negbinomial.size	1.12577e-68	1.86774e-66	Mt-atp6	TRUE
OK	negbinomial.size	8.30157e-157	3.37438e-154	Mt-co3	TRUE
OK	negbinomial.size	6.64713e-70	1.12579e-67	Mt-nd4	TRUE
OK	negbinomial.size	9.56289e-38	7.40396e-36	Mt-nd5	TRUE
OK	negbinomial.size	4.02984e-96	9.36017e-94	Mt-cyb	TRUE
OK	negbinomial.size	3.84179e-67	6.18451e-65	Anp32a.1	TRUE
