# Supplementary material for: Deciphering Müller cell heterogeneity signatures in diabetic retinopathy across species: an integrative single-cell analysis
Source: Eur J Med Res. 2024 May 3;29:265. doi: 10.1186/s40001-024-01847-y (PMC11067085; doi:10.1186/s40001-024-01847-y)
Supplement: Supplementary file 5 — Additional file 5: Table S3. Human and Rat Gene Name Correspondence. [file 40001_2024_1847_MOESM5_ESM.xlsx]

## Sheet: MtoH_marker
HGNC.symbol	MGI.symbol
FOXD1	Foxd1
CEBPD	Cebpd
THNSL2	Thnsl2
TYMP	Tymp
IL33	Il33
KRT18	Krt18
MYOC	Myoc
PRSS56	Prss56
RHO	Rho
HES1	Hes1
PMEL	Pmel
IER3	Ier3
PDE6G	Pde6g
IGF2	Igf2
